# Supplementary material for: PRL3 induces polyploid giant cancer cells eliminated by PRL3-zumab to reduce tumor relapse
Source: Commun Biol. 2021 Jul 29;4:923. doi: 10.1038/s42003-021-02449-8 (PMC8322210; doi:10.1038/s42003-021-02449-8)
Supplement: Supplementary file 5 — Supplementary Data 1 [file 42003_2021_2449_MOESM5_ESM.xlsx]

## Sheet: Figure 2b
Figure 2b: Cell proliferation rate of CHO-GFP and CHO-PRL3 cells over 48 hr
	Relative cell number (Raw data)
	CHO-GFP	CHO-PRL3		CHO-GFP	CHO-PRL3		CHO-GFP	CHO-PRL3
	0hr			24hr			48hr
1	0.413	0.4016		0.5261	0.5567		0.7142	0.7734
2	0.415	0.396		0.5471	0.5394		0.7637	0.7648
3	0.402	0.44		0.5147	0.5769		0.7351	0.753
4	0.4056	0.424		0.55672	0.5591		0.7121	0.7852
5	0.409	0.418		0.5079	0.5312		0.7839	0.8247
Average	0.40892	0.41592		0.530504	0.55266		0.7418	0.78022
SD	0.00530396	0.0176871		0.0208735	0.0179006		0.0313877	0.0275158
	Relative cell number (normalized data)
	CHO-GFP	CHO-PRL3		CHO-GFP	CHO-PRL3		CHO-GFP	CHO-PRL3
	0hr			24hr			48hr
1	1.00998	0.96557		1.28656	1.33848		1.74655	1.85949
2	1.01487	0.952106		1.33791	1.29688		1.8676	1.83882
3	0.983077	1.0579		1.25868	1.38705		1.79766	1.81044
4	0.991881	1.01943		1.36144	1.34425		1.74142	1.88786
5	1.0002	1.005		1.24205	1.27717		1.917	1.98283
Average	1	1		1.29733	1.32877		1.81405	1.87589
SD	0.0129707	0.0425251		0.0510454	0.0430387		0.0767576	0.0661566
	The relative proliferation rate of CHO-GFP versus CHO-PRL3 cells over 0hr, 24hr and 48 h as measured using an MTS assay
	Results represented as mean ±S.D. Data obtained from 5 biological replicates.

## Sheet: Figure 3b
Figure3b: Nuclear area of CHO-GFP and CHO-PRL3 cells over the time course of Cisplatin treatment
Nuclear Area (µm2) of each cells
Day 0		Day 4		Day 7		Day 11
CHO-GFP	CHO-PRL3	CHO-GFP	CHO-PRL3	CHO-GFP	CHO-PRL3	CHO-GFP	CHO-PRL3
98.0994	86.0316	552.393	241.356	166.224	431.326	152.21	415.755
118.342	52.5533	193.474	151.042	0	99.2673	47.8819	220.724
165.056	89.9245	198.535	260.041	0	362.423	0	278.727
102.771	119.51	297.413	258.484	96.5423	369.819	0	458.576
84.0852	189.581	265.102	330.112	0	358.919	45.5462	379.941
113.671	117.953	220.334	646.21	0	178.292	73.5746	101.603
141.699	121.846	231.624	252.256	300.137	865.377	0	451.958
63.8425	536.433	256.149	222.67	0	376.048	0	130.021
188.413	100.435	223.449	151.042	0	342.18	114.449	509.183
126.128	100.824	264.713	214.884	329.723	253.423	65.0103	265.102
105.885	104.328	106.664	213.327	0	515.411	252.256	659.057
105.885	98.4887	601.832	252.256	0	403.298	122.235	52.164
101.214	177.513	337.509	228.899	420.815	479.208	138.974	147.928
59.1711	58.0032	300.916	177.513	0	534.486	0	779.345
82.5281	79.0245	553.561	216.442	0	855.645	0	205.152
180.627	86.4209	199.313	267.827	189.581	277.948	115.617	374.101
140.142	161.553	254.981	157.27	223.449	190.749	83.3066	384.612
93.428	296.245	307.145	225.784	119.51	867.323	0	55.2782
130.799	135.081	383.833	242.913	0	441.058	0	43.2105
85.6423	108.221	223.059	367.483	0	385.39	217.999	504.122
82.5281	119.899	270.552	345.684	216.052	344.905	43.5997	118.342
118.342	201.649	468.308	199.313	140.921	822.167	219.167	63.0639
98.0994	106.664	265.88	241.356	0	447.676	117.174	590.932
56.0568	76.6888	251.477	216.442	0	849.027	0	303.252
91.8709	103.939	252.645	211.77	167.392	375.659	0	687.864
77.8567	81.3602	268.995	580.811	0	44.3783	153.767	0
132.356	150.653	302.084	278.727	0	351.523	75.521	157.66
96.5423	195.031	267.438	216.442	238.241	44.3783	48.6604	76.6888
110.556	82.9174	175.956	255.37	0	396.291	243.691	645.432
68.5139	89.1459	205.542	255.37	0	366.316	70.4603	178.681
165.056	81.3602	314.541	214.884	320.769	364.369	84.8638	624.8
85.6423	81.7495	263.545	274.055	0	155.324	0	337.898
174.399	104.717	112.503	221.113	0	495.947	0	283.009
84.0852	94.2066	193.085	185.299	130.41	408.748	137.417	514.243
152.599	80.9709	305.198	286.513	0	340.234	105.496	369.43
112.114	119.899	241.356	210.213	0	264.323	145.981	107.442
63.8425	113.671	265.102	255.37	109.778	158.049	61.5068	285.345
108.999	125.349	283.398	239.799	196.977	443.783	189.97	358.919
138.585	93.428	103.16	625.968	233.57	223.838	129.242	172.063
90.3137	116.006	287.68	460.911	0	383.444	67.346	284.955
76.2995	124.96	397.848	625.968	0	49.0497	0	46.714
119.899	126.906	254.591	460.911	314.152	293.909	0	42.0426
84.0852	122.624	257.316	217.999	0	192.306	156.103	713.946
141.699	111.335	326.609	175.956	0	202.817	94.9851	425.098
90.3137	99.2673	330.891	151.042	186.467	215.274	51.3854	418.869
76.2995	90.3137	249.531	249.141	0	97.3208	63.8425	339.066
121.456	110.167	281.452	456.24	0	413.03	106.664	603.389
129.242	236.295	298.191	526.311	169.728	0	117.953	84.4745
65.3996	84.0852	49.8283	101.214	114.839	0	150.653	54.4997
121.456	112.503	364.759	217.999	447.287	377.216	100.824	65.7889
79.4138	93.428	42.4319	225.784	312.205	225.395	0	1001.63
116.785	122.235	70.071	264.713	504.511	53.7211	0	0
121.456	62.2853	203.984	244.47	0	511.129	153.378	325.83
123.013	98.0994	246.416	280.284	0	142.088	0	60.3389
116.785	125.739	241.356	261.598	353.859	401.351	0	46.3247
149.485	103.939	207.877	246.027	0	368.262	106.274	682.024
183.742	66.5675	1514.7	182.185	0	581.979	96.153	329.334
121.456	90.703	273.277	322.327	191.527	502.176	83.6959	68.1246
112.114	84.4745	97.3208	225.784	57.6139	381.498	124.571	260.041
80.9709	90.703	305.587	270.941	182.963	406.412	0	131.967
102.771	96.9316	264.323	193.085	121.456	817.884	0	543.05
70.071	110.167	264.713	238.241	0	350.744	82.5281	179.07
82.5281	143.256	322.716	261.598	0	530.593	59.9496	243.691
175.956	323.105	299.748	348.798	215.663	445.729	0	698.764
140.142	120.289	200.481	203.984	0	79.4138	0	690.589
66.9567	168.56	183.742	242.913	0	447.676	108.221	623.243
116.785	88.7566	242.913	376.826	463.247	546.165	0	42.0426
85.6423	149.485	329.723	253.813	443.783	339.066	0	380.33
93.428	105.885	362.812	281.841	0	390.841	94.5959	401.74
82.5281	119.899	329.723	325.441	0	297.023	0	719.396
98.0994	97.3208	362.812	263.156	0	400.183	0	83.6959
172.842	48.2711	326.609	281.841	0	391.23	108.999	144.424
132.356	137.028	101.992	238.241	0	223.449	53.7211	672.682
110.556	133.913	316.877	643.096	0	194.252	0	313.762
91.8709	74.7424	288.07	252.256	0	351.134	0	270.941
91.8709	130.021	316.098	233.57	0	328.945	149.874	517.358
48.2711	119.899	379.941	256.927	0	230.456	151.042	0
123.013	72.0174	373.323	183.742	0	352.691	0	425.098
98.0994	84.0852	293.909	214.884	0	339.455	0	78.6352
99.6565	109.389	192.695	183.742	0	340.623	0	296.245
76.2995	108.61	319.212	214.884	0	334.394	0	296.634
113.671	101.214	352.301	143.256	0	638.035	0	321.159
56.0568	91.0923	407.19	137.028	0	89.9245	0	107.442
175.956	71.2389	492.054	264.713	0	282.62	0	54.1104
77.8567	49.439	357.751	186.856	0	295.855	0	443.005
63.8425	116.396	471.812	62.2853	0	320.38	0	595.604
74.7424	82.1388	645.432	146.371	0	428.601	0	118.342
87.1995	63.4532	270.163	246.027	0	436.387	0	675.017
202.427	68.5139	479.597	418.869	0	116.006	0	162.331
126.128	72.4067	392.787	70.071	0	328.555	0	601.053
171.285	93.0387	880.17	250.698	0	569.522	0	537.6
90.3137	62.2853	733.41	233.57	0	135.081	0	289.238
174.399	145.592	311.037	305.198	0	184.52	0	560.179
68.5139	90.703	134.303	358.141	0	430.547	0	58.7818
263.156	130.799	575.361	320.769	0	167.003	0	342.18
84.0852	79.0245	335.562	292.741	0	274.445	0	466.361
77.8567	82.1388	217.22	281.841	0	339.455	0	373.323
105.885	131.967	334.784	241.356	0	133.913	0	397.069
115.228	117.174	298.58	101.214	0	402.908	0	224.227
165.056	96.5423	223.449	146.371	0	374.101	0	92.2602
74.7424	102.382	54.1104	160.385	0	432.883	0	0
102.771	80.1924	546.943	311.427	0	414.587	0	434.44
146.371	137.417	457.019	316.098	0	423.93	0	342.569
93.428	64.621	478.819	196.199	0	319.602	0	570.3
84.0852	104.328	1025.37	560.568	0	281.452	0	324.662
84.0852	153.767	225.784	261.598	0	334.784	0	227.341
99.6565	64.621	186.856	225.784	0	242.913	0	202.038
372.155	284.177	299.359	853.309	0	296.245	0	457.408
188.413	98.4887	346.851	233.57	0	603.389	0	1994.3
135.471	78.6352	308.312	217.999	0	311.427	0	1742.04
115.228	98.0994	208.656	227.341	0	324.662	0	460.911
121.456	124.571	171.285	228.899	0	460.911	0	258.873
93.428	75.9103	171.285	379.941	0	483.101	0	685.917
129.242	82.9174	169.338	244.47	0	543.829	0	211.77
96.5423	62.2853	292.352	166.613	0	470.644	0	265.102
87.1995	107.832	131.189	144.813	0	256.538	0	678.521
60.7282	88.3673	273.277	232.013	0	639.203	0	478.819
124.571	79.0245	508.404	426.655	0	96.153	0	658.668
154.156	75.521	265.102	527.868	0	584.314	0	406.412
108.999	45.1569	182.963	232.013	0	311.816	0	247.974
68.5139	142.478	268.995	426.655	0	299.748	0	217.609
96.5423	75.521	262.377	686.696	0	645.043	0	318.434
112.114	71.6281	202.817	295.855	0	371.376	0	0
82.5281	106.274	293.909	222.67	0	487.772	0	705.771
116.785	78.6352	283.398	258.484	0	267.827	0	518.915
147.928	58.0032	293.909	258.484	0	822.945	0	704.992
130.799	172.452	283.398	485.826	0	51.7747	0	462.079
118.342	121.456	209.824	98.0994	0	474.147	0	339.455
151.042	111.724	405.633	168.17	0	345.294	0	308.702
70.071	77.8567	236.684	379.941	0	307.923	0	621.686
133.913	110.167	229.288	242.913	0	447.287	0	348.409
99.6565	103.16	225.784	135.471	0	0	0	469.087
88.7566	68.1246	267.048	52.9425	0	0	0	751.317
105.885	122.235	234.738	317.655	0	255.37	0	155.713
101.214	122.235	266.659	305.198	0	414.976	0	336.341
93.428	117.953	348.409	175.956	0	297.413	0	1505.75
141.699	167.003	391.619	277.17	0	155.713	0	216.052
135.471	73.1853	494.39	175.956	0	229.288	0	1013.69
132.356	369.041	357.362	247.584	0	77.4674	0	116.785
146.371	107.053	304.809	298.97	0	425.487	0	922.212
96.5423	134.692	318.045	362.812	0	52.9425	0	1220.79
126.128	84.4745	555.897	350.355	0	235.127	0	346.462
132.356	94.5959	364.369	370.598	0	341.791	0	337.509
211.77	109.389	385.39	241.356	0	269.384	0	264.713
104.328	92.2602	403.687	202.427	0	132.746	0	845.913
80.9709	77.8567	113.281	325.441	0	358.919	0	304.809
85.6423	120.289	258.484	108.999	0	429.38	0	467.14
116.785	98.4887	360.866	124.571	0	469.865	0	385.39
73.1853	92.6494	259.263	274.055	0	361.255	0	0
99.6565	68.5139	357.751	207.099	0	349.577	0	817.884
168.17	87.1995	336.73	171.285	0	338.287	0	210.992
113.671	156.492	269.384	82.5281	0	386.558	0	200.481
189.97	91.4816	246.027	141.699	0	538.379	0	58.3925
65.3996	91.0923	332.448	241.356	0	301.305	0	40.0962
99.6565	120.289	834.234	119.899	0	302.473	0	58.7818
152.599	94.9851	355.805	421.983	0	331.28	0	134.692
146.371	68.9032	256.927	239.799	0	84.8638	0	285.734
71.6281	186.077	355.026	236.684	0	162.331	0	191.138
222.67	135.471	506.847	239.799	0	147.149	0	261.209
275.613	125.349	367.094	236.684	0	286.513	0	950.63
77.8567	97.7101	145.203	350.355	0	428.601	0	383.833
108.999	111.335	199.313	177.513	0	191.917	0	377.216
46.714	77.4674	264.323	54.4997	0	370.598	0	349.577
110.556	94.5959	372.544	171.285	0	172.063	0	504.122
98.0994	126.128	351.134	68.5139	0	124.96	0	58.3925
118.342	119.121	143.646	191.527	0	318.434	0	0
85.6423	151.431	278.727	224.227	0	355.026	0	501.397
116.785	70.071	462.858	546.554	0	508.793	0	414.976
94.9851	161.942	420.815	261.598	0	407.969	0	585.093
132.356	86.8102	409.915	355.026	0	331.669	0	536.822
84.0852	103.16	126.517	650.882	0	506.458	0	689.421
101.214	93.0387	373.323	303.641	0	337.898	0	383.833
272.498	143.256	356.973	244.47	0	101.992	0	251.088
99.6565	237.852	314.93	258.484	0	431.326	0	44.7676
76.2995	93.0387	311.037	274.055	0	445.729	0	254.981
146.371	116.396	551.615	501.397	0	425.098	0	260.041
77.8567	60.3389	518.136	274.055	0	381.887	0	319.991
93.428	84.0852	371.766	501.397	0	447.287	0	358.53
104.328	151.821	397.848	207.099	0	400.183	0	242.913
138.585	161.163	343.348	576.139	0	339.066	0	428.212
166.613	77.8567	233.57	235.127	0	608.45	0	474.147
108.999	81.7495	356.194	230.456	0	56.0568	0	543.05
108.999	197.756	145.203	277.17	0	668.01	0	311.037
157.27	113.671	124.181	671.125	0	317.655	0	50.6068
104.328	84.0852	311.427	250.698	0	628.303	0	237.463
87.1995	110.167	258.484	423.54	0	283.788	0	748.592
112.114	91.4816	361.255	710.053	0	202.427	0	39.7069
82.5281	102.382	372.155	920.266	0	472.979	0	0
119.899	110.556	248.363	319.212	0	399.405	0	641.539
82.5281	91.8709	200.092	250.698	0	107.442	0	383.055
169.728	168.56	261.988	289.627	0	342.569	0	501.786
105.885	112.114	302.473	309.87	0	498.283	0	490.497
93.428	103.549	261.988	224.227	0	551.615	0	647.378
88.7566	68.5139	302.473	258.484	0	369.819	0	246.806
60.7282	99.6565	349.187	292.741	0	290.016	0	184.52
76.2995	80.9709	39.3176	274.055	0	512.297	0	1310.33
144.813	191.138	241.745	258.484	0	467.14	0	525.533
91.8709	166.224	355.416	152.599	0	452.347	0	180.238
217.999	80.5817	1092.33	334.784	0	478.819	0	444.562
110.556	162.72	176.345	281.841	0	369.819	0	667.621
124.571	174.399	294.298	283.398	0	508.404	0	227.341
137.028	132.746	56.8354	390.841	0	485.436	0	244.859
138.585	124.181	38.9283	275.613	0	414.976	0	122.235
105.885	117.174	435.219	448.454	0	53.3318	0	331.28
105.885	82.1388	410.694	280.284	0	0	0	359.698
94.9851	94.5959	337.898	417.312	0	0	0	382.276
96.5423	94.9851	522.808	200.87	0	261.988	0	416.923
98.0994	65.0103	620.518	341.012	0	325.052	0	346.073
104.328	104.328	349.187	154.156	0	70.8496	0	313.373
107.442	61.8961	288.07	566.797	0	58.7818	0	379.941
241.356	91.8709	51.7747	322.327	0	303.641	0	189.192
115.228	65.3996	387.337	482.711	0	203.206	0	60.7282
107.442	93.428	400.962	213.327	0	334.784	0	345.684
141.699	133.524	326.609	250.698	0	352.691	0	291.962
108.999	72.0174	339.066	252.256	0	265.88	0	112.114
99.6565	125.349	263.156	322.327	0	809.32	0	530.204
143.256	85.2531	398.237	171.285	0	288.07	0	332.059
116.785	63.0639	41.6533	199.313	0	242.524	0	64.2318
151.042	106.274	229.677	261.598	0	338.287	0	254.981
144.813	104.717	41.6533	306.755	0	237.463	0	242.524
82.5281	71.6281	458.965	247.584	0	464.804	0	355.805
144.813	157.66	389.673	534.097	0	352.301	0	504.901
152.599	76.2995	337.898	344.127	0	302.863	0	1476.94
84.0852	118.342	383.055	333.227	0	309.87	0	0
115.228	109.389	147.149	288.07	0	420.426	0	305.198
99.6565	323.495	256.927	224.227	0	275.223	0	101.992
88.7566	94.5959	301.695	281.841	0	62.2853	0	250.309
143.256	83.3066	692.924	702.267	0	335.562	0	381.887
88.7566	71.2389	287.291	267.827	0	378.383	0	435.608
115.228	85.2531	364.759	319.212	0	397.458	0	813.991
108.999	77.0781	240.577	214.884	0	319.991	0	339.066
74.7424	86.4209	260.82	507.625	0	565.629	0	596.382
70.071	91.0923	467.919	224.227	0	594.825	0	49.439
102.771	72.796	298.191	507.625	0	395.901	0	1918.78
138.585	91.0923	421.983	224.227	0	253.423	0	503.343
73.1853	102.771	274.055	252.256	0	342.18	0	624.021
71.6281	55.2782	274.834	211.77	0	374.88	0	978.269
94.9851	93.8173	255.759	252.256	0	691.757	0	98.878
115.228	76.6888	253.034	451.569	0	439.112	0	59.5604
158.828	110.167	843.966	312.984	0	471.422	0	379.551
119.899	93.8173	225.006	624.41	0	507.236	0	528.258
364.369	138.585	391.23	113.671	0	290.795	0	574.972
110.556	150.653	268.216	298.97	0	367.873	0	286.902
101.214	112.892	258.873	200.87	0	370.209	0	417.701
74.7424	103.939	462.079	255.37	0	424.708	0	379.162
108.999	86.0316	170.895	208.656	0	242.134	0	671.903
77.8567	165.835	256.927	298.97	0	327.777	0	1108.29
406.412	43.5997	301.695	246.027	0	360.087	0	523.586
141.699	62.6746	172.063	305.198	0	385.001	0	972.041
126.128		341.791	275.613	0	457.019	0	244.859
107.442	118.731	308.312	227.341	0	305.198	0	424.319
88.7566	91.0923	469.865	249.141	0	386.948	0	0
62.2853	65.0103	433.662	205.542	0	295.855	0	111.724
77.8567	138.585	298.58	270.941	0	214.106	0	76.6888
102.771	82.9174	244.859	244.47	0	107.442	0	431.715
96.5423	98.878	331.669	76.2995	0	168.17	0	487.772
99.6565	70.4603	384.612	216.442	0	508.793	0	513.465
87.1995	157.27	174.01	341.012	0	122.235	0	381.887
80.9709	117.174	332.448	217.999	0	329.723	0	799.588
84.0852	78.246	457.019	303.641	0	38.9283	0	55.2782
266.27	65.7889	309.091	264.713	0	613.9	0	1718.69
88.7566	78.246	291.573	253.813	0	533.318	0	38.9283
232.013	69.6817	261.988	1024.59	0	763.385	0	206.32
96.5423	140.142	569.911	260.041	0	0	0	420.426
90.3137	83.3066	239.799	252.256	0	0	0	382.666
65.3996	172.452	213.327	384.612	0	550.836	0	38.9283
80.9709	105.106	109.778	264.713	0	353.859	0	308.312
146.371	78.6352	339.455	373.712	0	289.238	0	453.904
152.599	87.978	544.218	224.227	0	502.954	0	325.83
129.242	86.0316	189.192	266.27	0	467.529	0	262.766
98.0994	67.346	417.312	278.727	0	499.451	0	595.993
126.128	97.3208	212.938	326.998	0	409.137	0	850.584
115.228	83.3066	219.945	479.597	0	358.53	0	537.99
124.571	84.4745	215.274	297.413	0	530.982	0	360.087
112.114	70.4603	256.149	1332.91	0	480.376	0	421.983
157.27	84.4745	207.099	180.627	0	414.587	0	478.04
119.899	81.7495	257.706	331.669	0	58.7818	0	594.436
127.685	124.96	336.73	242.913	0	850.195	0	226.174
107.442	87.5888	345.684	183.742	0	368.651	0	170.506
96.5423	89.1459	439.112	316.098	0	527.09	0	0
208.656	161.942	308.312	228.899	0	350.744	0	652.439
116.785	71.2389	439.112	247.584	0	42.8212	0	343.737
96.5423	89.5352	308.312	289.627	0	86.8102	0	444.172
126.128	138.974	218.777	935.837	0	622.464	0	123.792
93.428	60.7282	225.395	202.427	0	252.645	0	146.76
112.114	87.5888	166.613	96.5423	0	362.812	0	539.547
90.3137	70.071	191.917	221.113	0	489.329	0	740.806
77.8567	71.2389	315.32	96.5423	0	370.209	0	358.141
104.328	100.046	201.26	221.113	0	70.4603	0	204.763
141.699	121.456	297.802	221.113	0	350.355	0	1125.03
110.556	98.878	547.722	657.11	0	380.33	0	75.1317
112.114	108.999	289.238	294.298	0	133.524	0	80.1924
118.342	116.396	163.888	527.868	0	446.119	0	824.891
147.928	108.221	52.164	518.525	0	729.128	0	320.769
264.713	125.349	291.962	297.413	0	392.398	0	563.682
115.228	114.839	276.391	227.341	0	369.041	0	121.067
124.571	110.946	219.167	196.199	0	313.762	0	212.549
96.5423	73.1853	458.187	306.755	0	494.779	0	514.243
129.242	73.1853	331.28	255.37	0	39.3176	0	458.576
101.214	72.0174	336.341	263.156	0	318.434	0	714.335
116.785	81.7495	336.73	233.57	0	283.009	0	455.462
119.899	112.114	300.527	663.339	0	334.784	0	344.127
105.885	70.4603	246.806	499.84	0	369.819	0	408.358
93.428	78.246	50.6068	56.0568	0	230.845	0	166.224
233.57	110.556	180.238	221.113	0	119.51	0	521.25
119.899	96.153	374.101	238.241	0	451.179	0	569.911
174.399	217.999	301.695	224.227	0	329.334	0	304.42
119.899	105.106	288.848	270.941	0	288.459	0	262.377
113.671	77.0781	240.577	163.499	0	41.264	0	455.851
151.042	101.992	318.045	275.613	0	169.338	0	0
94.9851	123.403	230.845	255.37	0	353.859	0	75.521
118.342	98.0994	296.245	214.884	0	338.287	0	528.647
160.385	96.9316	106.664	260.041	0	263.545	0	1353.93
130.799	116.006	428.601	253.813	0	423.151	0	604.557
151.042	81.3602	302.473	222.67	0	480.765	0	817.495
116.785	92.6494	394.344	249.141	0	326.219	0	483.49
123.013	147.538	342.18	214.884	0	422.762	0	107.442
94.9851	108.61	240.966	264.713	0	415.755	0	412.251
132.356	86.8102	330.891	224.227	0	297.802	0	172.063
280.284	184.131	390.841	345.684	0	71.6281	0	105.106
160.385	82.1388	311.037	351.912	0	350.355	0	852.141
194.642	81.3602	856.034	432.883	0	913.648	0	45.5462
129.242	114.06	508.793	205.542	0	525.533	0	297.023
76.2995	120.678	245.638	182.185	0	446.119	0	599.496
104.328	71.6281	547.722	249.141	0	581.2	0	658.668
161.942	73.1853	199.702	266.27	0	0	0	673.85
138.585	111.335	441.058	113.671	0	0	0	110.167
91.8709	105.106	251.088	264.713	0	536.433	0	478.819
121.456	148.317	295.855	230.456	0	82.1388	0	70.4603
105.885	137.417	557.454	328.555	0	286.123	0	313.762
154.156	79.8031	499.84	468.697	0	776.231	0	511.129
98.0994	77.8567	319.991	230.456	0	507.236	0	826.449
127.685	84.8638	257.316	453.126	0	317.266	0	645.043
140.142	79.8031	299.359	375.269	0	374.491	0	463.637
126.128	103.939	298.58	261.598	0	395.512	0	463.637
88.7566	93.0387	183.352	200.87	0	209.045	0	292.352
107.442	84.0852	543.05	326.998	0	327.387	0	292.741
107.442	86.8102	325.052	211.77	0	324.273	0	381.108
169.728	109.389	348.798	230.456	0	532.54	0	741.196
158.828	84.8638	363.591	171.285	0	155.713	0	245.249
185.299	356.194	221.892	211.77	0	545.775	0	135.471
238.241	79.4138	284.955	66.9567	0	522.418	0	305.587
228.899	148.706	276.002	260.041	0	326.609	0	158.049
132.356	148.317	283.009	333.227	0	350.744	0	0
168.17	321.159	284.566	180.627	0	101.992	0	910.144
135.471	117.174	302.863	305.198	0	738.86	0	453.904
126.128	121.067	300.527	188.413	0	321.159	0	376.048
130.799	134.692	284.955	464.026	0	376.826	0	719.006
138.585	75.521	397.458	286.513	0	359.698	0	1228.58
227.341	105.496	268.995	216.442	0	326.219	0	606.114
98.0994	70.4603	270.163	224.227	0	239.409	0	520.083
194.642	78.6352	247.195	216.442	0	445.34	0	472.59
281.841	61.8961	330.502	224.227	0	331.28	0	469.865
133.913	71.6281	242.524	238.241	0	335.562	0	524.365
166.613	84.8638	235.127	636.868	0	316.098	0	443.783
108.999	84.0852	323.495	266.27	0	444.562	0	446.897
119.899	92.2602	275.613	222.67	0	389.283	0	250.309
104.328	75.9103	182.574	247.584	0	331.669	0	947.905
88.7566	78.246	250.309	205.542	0	355.416	0	873.941
179.07	113.281	182.574	214.884	0	325.83	0	67.346
133.913	56.8354	250.309	289.627	0	303.641	0	143.256
185.299	102.382	300.527	177.513	0	606.504	0	47.4926
84.0852	89.5352	313.762	560.568	0	377.605	0	411.473
328.555	87.978	226.174	233.57	0	440.669	0	677.353
99.6565	66.1782	357.362	221.113	0	893.405	0	259.652
140.142	65.7889	109.778	214.884	0	63.0639	0	265.491
126.128	98.878	108.221	186.856	0	375.659	0	203.206
126.128	97.7101	52.164	702.267	0	509.961	0	630.25
127.685	52.9425	307.145	217.999	0	290.795	0	62.6746
132.356	105.496	244.47	224.227	0	487.383	0	492.833
154.156	82.1388	369.041	213.327	0	472.201	0	1536.5
70.071	45.9354	254.591	345.684	0	444.562	0	585.871
118.342	52.9425	397.458	186.856	0	211.381	0	784.406
151.042	139.753	200.481	169.728	0	0	0	0
108.999	121.846	263.545	241.356	0	0	0	86.4209
205.542	0	254.981	322.327	0	349.966	0	313.373
165.056	93.428	306.755	185.299	0	321.937	0	427.044
124.571	99.6565	386.558	256.927	0	670.735	0	72.796
123.013	78.6352	305.977	241.356	0	389.673	0	69.6817
112.114	83.6959	273.277	263.156	0	213.327	0	495.168
101.214	125.349	275.223	46.714	0	248.752	0	479.597
214.884	69.2924	371.766	375.269	0	376.048	0	544.997
76.2995	105.106	362.034	309.87	0	523.586	0	49.0497
126.128	98.0994	338.287	249.141	0	395.901	0	108.61
123.013	103.549	291.184	250.698	0	461.69	0	494.39
177.513	79.8031	257.706	247.584	0	723.288	0	355.416
140.142	81.3602	487.772	205.542	0	509.961	0	275.223
88.7566	104.717	289.238	90.3137	0	479.208	0	61.5068
163.499	63.8425	251.866	305.198	0	456.629	0	95.3744
108.999	111.724	181.795	123.013	0	82.1388	0	332.837
112.114	117.953	158.049	355.026	0	462.858	0	484.658
118.342	95.3744	245.249	216.442	0	68.5139	0	546.554
147.928	64.2318	366.705	219.556	0	485.047	0	387.337
151.042	59.5604	402.13	479.597	0	426.655	0	293.909
113.671	165.835	264.713	196.199	0	503.343	0	248.752
132.356	132.356	272.888	295.855	0	91.0923	0	1848.32
94.9851	95.7637	618.182	137.028	0	409.137	0	204.374
126.128	107.442	346.851	203.984	0	71.2389	0	425.876
112.114	96.5423	276.002	238.241	0	665.285	0	1120.75
144.813	128.464	261.988	203.984	0	125.349	0	455.462
194.642	94.5959	228.12	238.241	0	289.238	0	363.98
73.1853	86.8102	246.806	250.698	0	516.968	0	699.932
71.6281	84.8638	290.405	281.841	0	395.901	0	58.7818
101.214	85.2531	298.191	369.041	0	107.442	0	0
155.713	133.524	311.816	113.671	0	648.935	0	64.621
88.7566	108.61	323.884	278.727	0	371.376	0	170.895
91.8709	65.0103	259.263	211.77	0	388.115	0	78.6352
115.228	137.028	339.066	104.328	0	386.948	0	1082.6
82.5281	156.881	303.252	238.241	0	680.078	0	466.361
102.771	65.7889	172.063	306.755	0	411.862	0	477.651
166.613	94.5959	108.221	258.484	0	539.936	0	796.863
239.799	124.96	212.159	303.641	0	213.717	0	894.962
91.8709	70.4603	164.667	233.57	0	700.71	0	47.4926
107.442	93.8173	243.302	355.026	0	285.734	0	511.518
155.713	174.01	416.923	232.013	0	548.111	0	341.401
90.3137	126.128	407.969	297.413	0	699.542	0	348.409
168.17	105.106	187.245	289.627	0	614.678	0	116.396
146.371	103.939	212.159	194.642	0	289.627	0	653.996
0	95.3744	274.445	661.782	0	231.234	0	444.951
0	113.671	219.556	330.112	0	84.8638	0	478.429
118.342	329.334	202.038	179.07	0	295.855	0	100.046
118.342	152.988	267.048	242.913	0	780.124	0	218.388
147.928	170.506	420.037	193.085	0	516.19	0	351.134
161.942	69.2924	485.047	152.599	0	524.365	0	67.346
108.999	65.3996	246.416	462.469	0	44.7676	0	69.6817
146.371	80.1924	383.444	172.842	0	45.9354	0	497.893
171.285	102.771	393.565	289.627	0	291.962	0	284.177
105.885	145.592	608.839	147.928	0	354.637	0	354.637
130.799	94.5959	393.565	269.384	0	248.363	0	290.016
112.114	66.1782	608.839	203.984	0	232.013	0	41.6533
124.571	74.3531	45.9354	228.899	0	314.93	0	456.629
116.785	255.37	301.305	182.185	0	326.609	0	0
172.842	122.624	301.305	261.598	0	170.895	0	381.887
130.799	140.531	259.652	351.912	0	0	0	51.7747
108.999	119.51	352.691	225.784	0	0	0	807.763
90.3137	86.4209	250.698	188.413	0	452.347	0	1277.24
135.471	93.0387	318.823	267.827	0	588.596	0	970.873
199.313	63.0639	343.348	149.485	0	857.591	0	526.311
101.214	96.9316	233.959	297.413	0	248.363	0	216.442
144.813	137.028	287.68	481.154	0	112.114	0	312.984
123.013	82.5281	480.376	241.356	0	297.023	0	199.313
379.941	118.342	311.427	337.898	0	990.337	0	580.811
180.627	123.013	253.423	244.47	0	149.874	0	331.669
80.9709	95.3744	303.252	219.556	0	173.231	0	356.973
147.928	113.671	240.966	312.984	0	379.551	0	187.635
135.471	106.664	422.762	230.456	0	428.99	0	396.291
87.1995	143.646	49.439	210.213	0	769.613	0	58.3925
88.7566	47.8819	74.7424	241.356	0	165.445	0	434.44
118.342	125.739	44.3783	219.556	0	215.663	0	426.265
130.799	226.952	71.2389	228.899	0	334.394	0	261.988
108.999	108.61	313.762	258.484	0	978.658	0	40.0962
102.771	62.6746	349.577	252.256	0	425.487	0	266.659
252.256	134.303	326.998	124.571	0	332.059	0	0
101.214	124.181	279.895	182.185	0	332.448	0	354.248
77.8567	67.346	623.243	230.456	0	536.043	0	45.9354
76.2995	87.1995	316.877	208.656	0	348.409	0	388.505
132.356	70.071	310.259	152.599	0	118.342	0	450.79
217.999	85.2531	219.556	297.413	0	74.3531	0	59.1711
309.87	69.6817	289.627	152.599	0	818.663	0	118.342
118.342	60.3389	434.44	297.413	0	418.48	0	279.505
151.042	82.1388	603.779	263.156	0	387.726	0	574.582
166.613	82.1388	149.874	526.311	0	494.001	0	743.92
165.056	99.6565	206.709	152.599	0	210.602	0	612.732
77.8567	87.5888	284.177	256.927	0	383.444	0	247.584
112.114	95.7637	225.395	219.556	0	57.6139	0	57.2247
137.028	96.153	246.027	492.054	0	360.866	0	394.733
132.356	86.0316	240.188	255.37	0	415.365	0	220.334
108.999	95.3744	332.059	146.371	0	276.391	0	173.231
141.699	101.214	119.121	175.956	0	963.087	0	267.438
221.113	94.9851	363.98	211.77	0	336.73	0	292.352
157.27	126.517	340.623	152.599	0	300.916	0	352.691
219.556	114.06	295.466	389.283	0	651.66	0	250.309
130.799	81.3602	281.063	196.199	0	412.64	0	715.503
147.928	97.3208	198.535	493.611	0	323.105	0	416.144
93.428	147.928	271.72	51.3854	0	256.538	0	553.95
144.813	93.8173	184.91	222.67	0	360.866	0	464.415
104.328	128.074	236.295	450.012	0	496.336	0	197.367
90.3137	149.485	216.052	261.598	0	86.8102	0	131.189
98.0994	86.0316	237.852	295.855	0	96.5423	0	528.647
277.17	159.606	254.981	194.642	0	0	0	0
157.27	108.61	477.651	365.926	0	0	0	178.292
110.556	116.785	345.294	158.828	0	451.569	0	590.154
93.428	180.238	42.8212	330.112	0	348.019	0	310.259
126.128	74.7424	58.0032	154.156	0	272.888	0	218.777
158.828	64.2318	373.323	172.842	0	75.9103	0	461.69
127.685	95.3744	395.901	133.913	0	65.0103	0	79.4138
93.428	87.978	251.866	233.57	0	227.731	0	580.422
121.456	105.496	268.995	85.6423	0	478.819	0	586.261
93.428	129.631	320.769	303.641	0	59.1711	0	1500.3
121.456	107.832	190.36	381.498	0	129.242	0	334.005
101.214	74.7424	334.005	247.584	0	323.884	0	951.409
270.941	97.3208	275.613	288.07	0	39.3176	0	428.601
149.485	72.4067	321.159	300.527	0	588.207	0	784.406
112.114	71.2389	423.93	233.57	0	516.19	0	509.183
99.6565	105.885	258.873	291.184	0	733.021	0	291.962
121.456	107.832	234.738	165.056	0	473.758	0	511.908
140.142	79.8031	202.427	247.584	0	1214.17	0	268.606
127.685	116.396	334.005	331.669	0	479.986	0	338.676
102.771	130.799	277.948	228.899	0	259.263	0	429.769
135.471	103.549	359.698	261.598	0	167.781	0	181.406
116.785	145.981	233.181	182.185	0	303.641	0	538.768
96.5423	177.124	257.706	200.87	0	370.598	0	260.041
154.156	126.128	239.799	278.727	0	302.863	0	220.724
151.042	131.967	370.987	278.727	0	47.8819	0	0
116.785	126.128	54.1104	372.155	0	546.554	0	748.981
154.156	124.181	0	232.013	0	467.14	0	530.593
110.556	189.581	0	225.784	0	263.934	0	69.6817
238.241	141.699	392.787	172.842	0	453.904	0	877.834
108.999	110.946	347.63	260.041	0	236.684	0	985.665
124.571	87.978	231.234	295.855	0	317.266	0	400.962
102.771	99.6565	466.361	303.641	0	327.777	0	605.336
118.342	93.0387	287.291	221.113	0	1121.91	0	359.698
130.799	91.4816	295.077	189.97	0	316.098	0	587.429
102.771	177.903	304.42	232.013	0	347.63	0	586.261
154.156	97.3208	398.626	350.355	0	76.2995	0	426.265
126.128	86.0316	280.284	246.027	0	45.5462	0	706.549
146.371	127.296	313.762	278.727	0	327.777	0	774.285
90.3137	216.442	315.709	246.027	0	645.043	0	673.46
123.013	96.5423	771.949	278.727	0	373.323	0	540.715
124.571	90.3137	320.38	188.413	0	100.435	0	326.219
87.1995	123.403	300.916	191.527	0	261.598	0	326.998
104.328	185.688	267.048	334.784	0	237.852	0	254.202
113.671	89.1459	219.167	62.2853	0	371.766	0	883.284
119.899	69.2924	335.952	52.9425	0	186.467	0	303.641
174.399	113.671	283.788	300.527	0	74.3531	0	42.8212
137.028	97.7101	223.838	116.785	0	131.967	0	513.465
135.471	74.7424	262.766	383.055	0	210.992	0	193.474
180.627	100.046	291.184	239.799	0	176.735	0	610.007
175.956	133.913	187.635	116.785	0	82.5281	0	1572.7
110.556	83.6959	356.973	280.284	0	475.315	0	857.981
182.185	74.7424	426.655	191.527	0	413.419	0	0
105.885	122.624	459.354	163.499	0	438.722	0	188.024
168.17	114.06	650.103	129.242	0	206.709	0	687.085
146.371	68.5139	307.145	182.185	0	266.27	0	1219.62
90.3137	150.263	398.237	239.799	0	73.9638	0	374.88
130.799	91.0923	300.137	230.456	0	281.063	0	369.43
85.6423	83.6959	617.793	278.727	0	63.0639	0	392.787
90.3137	86.8102	318.823	188.413	0	54.889	0	448.454
235.127	92.6494	67.7353	85.6423	0	281.063	0	117.953
99.6565	60.7282	238.241	409.526	0	372.155	0	552.782
74.7424	142.088	330.112	158.828	0	401.351	0	455.072
68.5139	147.928	210.602	175.956	0	377.994	0	219.945
93.428	277.948	302.863	302.084	0	349.577	0	588.596
221.113	73.9638	268.606	241.356	0	372.155	0	450.401
104.328	151.042	240.577	210.213	0	366.316	0	121.067
221.113	82.1388	432.883	238.241	0	0	0	203.206
104.328	95.3744	258.095	411.083	0	0	0	338.287
118.342	84.4745	254.981	186.856	0	321.159	0	781.292
105.885	101.603	49.439	252.256	0	287.291	0	236.684
140.142	84.8638	429.38	199.313	0	429.769	0	923.769
71.6281	92.6494	245.638	232.013	0	506.847	0	544.607
91.8709	78.246	303.252	208.656	0	351.912	0	401.74
165.056	78.246	278.727	216.442	0	347.241	0	383.055
151.042	66.1782	280.284	236.684	0	311.037	0	393.176
174.399	95.3744	360.476	149.485	0	424.319	0	747.424
161.942	96.153	318.434	183.742	0	59.9496	0	264.323
155.713	128.464	316.487	258.484	0	297.802	0	1075.2
102.771	135.081	327.777	437.555	0	56.4461	0	0
264.713	90.703	380.719	101.214	0	816.327	0	332.837
141.699	111.724	413.419	116.785	0	523.975	0	319.602
93.428	107.442	251.477	196.199	0	443.005	0	614.678
115.228	139.363	251.088	703.824	0	588.207	0	448.065
123.013	61.1175	585.871	196.199	0	409.915	0	360.476
102.771	147.928	413.808	703.824	0	479.597	0	1112.96
110.556	238.631	313.373	222.67	0	383.444	0	610.786
152.599	113.281	300.916	241.356	0	226.563	0	565.24
116.785	67.346	267.048	224.227	0	328.555	0	330.891
98.0994	140.921	359.309	154.156	0	297.802	0	385.001
116.785	144.035	254.981	379.941	0	399.405	0	262.766
119.899	70.071	341.012	250.698	0	256.927	0	657.5
188.413	85.2531	566.797	233.57	0	355.416	0	152.21
108.999	73.5746	285.734	328.555	0	201.649	0	300.137
99.6565	97.7101	498.283	180.627	0	212.549	0	420.426
149.485	80.1924	323.495	330.112	0	458.576	0	427.044
113.671	95.3744	249.141	185.299	0	370.598	0	316.098
116.785	94.5959	323.495	484.269	0	358.53	0	475.704
144.813	96.5423	249.141	386.169	0	444.562	0	181.017
143.256	93.0387	304.42	460.911	0	155.713	0	344.905
121.456	128.464	261.598	244.47	0	725.624	0	226.563
208.656	88.7566	366.316	284.955	0	1170.96	0	520.472
127.685	116.396	259.652	270.941	0	341.401	0	0
144.813	149.874	288.07	149.485	0	340.623	0	374.491
113.671	116.396	311.037	249.141	0	73.5746	0	1172.52
71.6281	78.6352	510.74	193.085	0	479.208	0	288.07
80.9709	104.328	296.634	236.684	0	187.245	0	866.934
96.5423	110.556	279.505	333.227	0	47.1033	0	442.615
80.9709	87.5888	267.827	90.3137	0	326.219	0	358.141
104.328	82.1388	662.56	73.1853	0	357.362	0	406.412
98.0994	126.906	288.848	281.841	0	161.553	0	364.759
152.599	145.981	287.68	116.785	0	272.498	0	288.07
253.813	98.878	402.908	404.855	0	606.893	0	435.997
154.156	101.992	326.609	227.341	0	276.002	0	440.279
107.442	90.703	248.363	404.855	0	357.362	0	381.498
175.956	127.685	443.783	227.341	0	286.513	0	362.034
161.942	81.7495	554.729	66.9567	0	115.617	0	118.731
116.785	190.749	172.452	328.555	0	50.9961	0	867.323
180.627	130.021	298.97	277.17	0	396.291	0	510.74
127.685	88.7566	392.787	202.427	0	158.049	0	812.434
160.385	82.9174	334.784	48.2711	0	189.97	0	495.168
194.642	61.8961	195.42	52.9425	0	337.898	0	371.376
149.485	115.617	241.745	344.127	0	337.509	0	341.791
177.513	86.0316	341.012	319.212	0	353.469	0	247.195
146.371	83.6959	358.141	303.641	0	184.131	0	991.505
107.442	116.785	336.341	239.799	0	246.416	0	203.206
160.385	136.638	244.47	330.112	0	507.236	0	388.505
112.114	210.992	423.54	309.87	0	556.286	0	0
221.113	82.9174	245.249	210.213	0	198.535	0	171.674
414.197	104.717	212.159	73.1853	0	173.62	0	559.4
123.013	107.832	247.974	278.727	0	383.833	0	270.941
121.456	77.0781	399.405	364.369	0	299.359	0	228.899
107.442	107.442	175.567	225.784	0	514.633	0	267.438
76.2995	115.228	215.663	342.569	0	351.134	0	355.416
107.442	107.442	395.901	140.142	0	436.776	0	555.897
102.771	112.503	385.78	175.956	0	457.408	0	192.695
115.228	73.1853	396.291	258.484	0	344.905	0	114.06
102.771	113.671	341.401	200.87	0	524.754	0	45.1569
115.228	84.0852	288.848	710.053	0	212.159	0	578.086
104.328	109.778	226.563	728.739	0	379.551	0	429.38
93.428	103.939	332.448	235.127	0	676.185	0	914.427
193.085	103.939	388.115	272.498	0	384.223	0	397.458
76.2995	92.6494	289.238	214.884	0	221.502	0	170.895
126.128	146.371	233.959	110.556	0	152.599	0	94.5959
104.328	86.4209	306.366	214.884	0	398.626	0	453.904
160.385	121.067	330.891	110.556	0	532.929	0	442.226
137.028	97.3208	266.27	294.298	0	0	0	360.476
99.6565	65.0103	239.409	197.756	0	0	0	252.256
185.299	70.071	173.231	306.755	0	391.23	0	341.791
99.6565	130.41	314.152	205.542	0	426.655	0	969.316
108.999	149.485	324.273	397.069	0	72.0174	0	238.241
94.9851	88.3673	581.589	233.57	0	919.098	0	391.619
157.27	86.4209	96.5423	238.241	0	77.8567	0	45.1569
154.156	117.953	270.552	217.999	0	354.637	0	319.602
99.6565	303.252	61.1175	216.442	0	49.439	0	286.123
152.599	80.1924	192.306	246.027	0	423.54	0	0
107.442	70.4603	386.948	702.267	0	446.508	0	205.931
80.9709	65.0103	328.555	250.698	0	316.487	0	617.014
105.885	60.7282	221.892	235.127	0	474.147	0	1413.49
138.585	95.3744	365.148	80.9709	0	479.986	0	741.196
186.856	84.4745	277.17	171.285	0	444.951	0	277.948
82.5281	101.603	276.391	395.512	0	469.865	0	831.509
93.428	84.8638	286.902	341.012	0	548.89	0	1010.97
85.6423	92.6494	397.458	274.055	0	186.856	0	903.527
155.713	78.246	286.902	409.526	0	342.569	0	578.475
102.771	78.246	397.458	104.328	0	390.841	0	490.886
105.885	102.382	316.098	275.613	0	160.385	0	437.555
116.785	212.938	279.895	144.813	0	350.355	0	739.249
56.0568	73.1853	290.795	242.913	0	221.892	0	524.754
85.6423	121.456	304.42	341.012	0	93.428	0	473.369
102.771	133.135	321.159	292.741	0	332.059	0	70.8496
165.056	81.3602	427.433	249.141	0	148.706	0	493.611
264.713	118.342	284.177	263.156	0	726.792	0	0
94.9851	130.021	279.505	962.308	0	632.196	0	549.668
160.385	93.8173	261.598	314.541	0	335.562	0	337.898
105.885	66.1782	356.194	208.656	0	171.674	0	1652.51
160.385	75.521	253.813	280.284	0	51.7747	0	66.5675
155.713	63.4532	79.0245	105.885	0	252.256	0	585.093
328.555	177.124	378.773	337.898	0	571.468	0	1005.91
149.485	130.021	291.184	272.498	0	190.749	0	314.93
126.128	124.181	304.42	272.498	0	374.491	0	305.977
85.6423	193.863	184.52	196.199	0	267.048	0	587.818
115.228	98.878	247.974	272.498	0	508.793	0	729.906
191.527	177.124	336.341	196.199	0	516.19	0	1067.41
168.17	77.0781	315.32	298.97	0	125.739	0	284.566
123.013	147.149	316.877	182.185	0	261.209	0	594.825
277.17	78.6352	312.984	275.613	0	48.2711	0	422.373
99.6565	79.0245	651.271	277.17	0	270.552	0	47.8819
96.5423	73.1853	462.079	228.899	0	274.055	0	421.205
84.0852	79.4138	310.648	197.756	0	920.266	0	532.929
99.6565	169.728	453.904	685.139	0	246.027	0	424.319
105.885	486.604	242.134	284.955	0	530.204	0	0
116.785	88.7566	352.301	149.485	0	386.948	0	318.434
51.3854	119.899	277.17	211.77	0	186.077	0	518.136
165.056	126.128	387.337	210.213	0	383.055	0	227.731
138.585	97.7101	389.673	143.256	0	469.476	0	372.544
155.713	246.806	281.063	275.613	0	191.917	0	326.609
121.456	138.585	249.92	62.2853	0	238.241	0	590.932
90.3137	187.635	537.211	179.07	0	321.548	0	326.219
99.6565	117.953	467.529	270.941	0	357.751	0	419.258
105.885	169.728	266.659	288.07	0	313.762	0	753.263
143.256	87.978	253.423	300.527	0	517.747	0	645.432
90.3137	200.092	192.695	320.769	0	298.97	0	1014.86
146.371	76.6888	2225.53	65.3996	0	399.015	0	321.937
152.599	127.296	1335.63	196.199	0	282.231	0	273.277
110.556	66.9567	145.981	261.598	0	433.272	0	1044.45
140.142	138.585	198.535	73.1853	0	543.05	0	641.539
110.556	225.784	583.925	130.799	0	331.669	0	1410.37
93.428	66.5675	224.617	102.771	0	405.633	0	618.182
163.499	96.5423	229.677	130.799	0	509.572	0	324.273
101.214	139.363	645.432	102.771	0	379.551	0	378.773
168.17	116.785	351.134	326.998	0	318.045	0	338.287
587.039	142.478	155.324	46.714	0	161.553	0	439.112
121.456	115.617	401.74	191.527	0	436.776	0	581.589
130.799	103.939	467.919	253.813	0	219.167	0	39.7069
118.342	100.435	313.373	93.428	0	283.788	0	427.433
124.571	101.603	234.349	130.799	0	283.398	0	870.438
105.885	129.631	302.084	77.8567	0	478.429	0	585.093
88.7566	128.464	282.62	104.328	0	316.877	0	112.114
101.214	119.121	109.389	227.341	0	386.558	0	349.187
141.699	141.699	294.688	334.784	0	562.514	0	129.631
138.585	300.527	594.046	280.284	0	74.7424	0	266.659
96.5423	131.967	123.792	235.127	0	57.6139	0	498.283
138.585	105.106	347.241	312.984	0	326.998	0	277.559
168.17	153.378	227.731	319.212	0	51.3854	0	244.47
98.0994	109.389	130.799	298.97	0	274.055	0	54.889
84.0852	84.8638	102.771	46.714	0	0	0	0
123.013	184.131	240.577	202.427	0	0	0	403.687
144.813	79.8031	49.0497	492.054	0	402.13	0	362.423
175.956	85.2531	98.878	224.227	0	310.648	0	1330.18
269.384	80.9709	254.591	264.713	0	485.826	0	41.264
217.999	108.61	478.429	205.542	0	90.703	0	353.469
113.671	111.724	437.555	168.17	0	379.162	0	369.041
183.742	138.585	398.237	88.7566	0	164.667	0	126.517
168.17	74.3531	250.309	141.699	0	155.324	0	418.869
135.471	131.578	288.07	213.327	0	624.021	0	927.273
143.256	93.8173	232.792	269.384	0	370.209	0	160.774
93.428	163.888	203.984	191.527	0	184.91	0	844.356
132.356	152.599	298.191	66.9567	0	80.9709	0	562.904
88.7566	70.8496	481.543	94.9851	0	66.5675	0	475.704
94.9851	123.403	501.397	130.799	0	179.07	0	530.982
143.256	117.174	230.845	102.771	0	338.287	0	646.21
94.9851	80.5817	277.948	672.682	0	109.389	0	377.216
116.785	58.7818	412.64	275.613	0	390.062	0	1749.05
102.771	135.081	455.072	227.341	0	319.991	0	905.862
113.671	87.1995	689.81	298.97	0	505.679	0	791.802
112.114	84.8638	376.826	52.9425	0	233.181	0	969.705
124.571	84.8638	361.644	264.713	0	377.994	0	99.6565
129.242	79.8031	86.4209	308.312	0	592.1	0	93.428
140.142	109.778	640.371	350.355	0	53.7211	0	413.03
91.8709	122.624	330.891	333.227	0	528.258	0	138.974
132.356	150.653	222.67	278.727	0	323.105	0	503.343
168.17	80.5817	334.005	415.755	0	458.965	0	290.016
123.013	123.403	274.834	146.371	0	504.511	0	501.397
144.813	96.9316	205.931	288.07	0	219.167	0	389.283
161.942	164.278	444.172	286.513	0	340.234	0	726.792
118.342	153.767	240.966	264.713	0	82.9174	0	308.702
116.785	74.3531	311.816	260.041	0	40.0962	0	246.806
118.342	138.974	1070.53	397.069	0	717.839	0	56.0568
130.799	133.135	244.47	227.341	0	313.373	0	344.127
127.685	95.7637	180.238	317.655	0	342.569	0	966.591
82.5281	69.6817	296.245	174.399	0	397.458	0	151.431
98.0994	141.31	132.356	158.828	0	550.447	0	170.117
137.028	86.8102	257.706	493.611	0	635.311	0	453.904
115.228	98.0994	266.659	266.27	0	411.862	0	446.897
409.526	86.8102	526.311	186.856	0	261.598	0	107.053
115.228	114.839	159.606	256.927	0	383.444	0	156.492
409.526	91.0923	204.763	281.841	0	360.476	0	336.73
222.67	115.228	341.791	205.542	0	54.889	0	134.303
99.6565	102.771	175.956	194.642	0	50.6068	0	198.145
135.471	107.053	275.613	278.727	0	380.719	0	0
118.342	73.1853	186.077	138.585	0	383.444	0	545.775
216.442	76.2995	280.673	200.87	0	341.012	0	581.589
138.585	67.346	165.445	227.341	0	306.755	0	314.93
158.828	105.496	235.127	222.67	0	269.773	0	97.7101
118.342	62.6746	301.305	130.799	0	471.422	0	609.618
104.328	91.8709	241.356	102.771	0	314.152	0	861.095
84.0852	115.228	448.844	423.54	0	401.351	0	321.548
98.0994	87.978	211.77	228.899	0	319.602	0	428.99
98.0994	132.746	295.077	252.256	0	471.812	0	549.668
99.6565	127.296	328.166	314.541	0	449.233	0	277.17
165.056	123.013	316.877	298.97	0	797.252	0	572.247
182.185	87.5888	230.456	263.156	0	333.227	0	100.435
182.185	78.246	217.999	157.27	0	782.849	0	287.291
101.214	84.8638	439.501	101.214	0	306.755	0	1257.38
308.312	131.189	1030.43	84.0852	0	0	0	45.5462
126.128	181.406	177.513	172.842	0	0	0	124.181
165.056	89.5352	250.309	228.899	0	45.5462	0	478.429
108.999	63.8425	331.669	219.556	0	351.912	0	247.584
121.456	109.778	435.997	294.298	0	148.317	0	548.111
107.442	86.4209	157.27	180.627	0	385.78	0	382.666
157.27	237.074	130.799	253.813	0	291.184	0	290.016
116.785	74.3531	102.771	239.799	0	422.762	0	244.47
88.7566	78.246	363.98	182.185	0	456.24	0	41.6533
119.899	99.2673	340.623	210.213	0	973.208	0	639.982
129.242	76.2995	372.933	130.799	0	289.238	0	112.114
194.642	79.8031	437.944	102.771	0	363.201	0	354.248
140.142	67.346	283.788	228.899	0	595.214	0	225.006
129.242	103.549	270.941	242.913	0	443.394	0	0
93.428	106.664	235.516	426.655	0	534.486	0	600.275
172.842	87.978	406.023	345.684	0	771.56	0	648.546
118.342	84.8638	322.327	238.241	0	890.68	0	707.717
157.27	64.621	392.008	227.341	0	204.763	0	300.916
319.212	81.3602	268.995	261.598	0	391.619	0	354.637
143.256	81.3602	291.573	216.442	0	350.744	0	640.371
73.1853	81.7495	276.781	239.799	0	909.755	0	231.234
467.14	87.978	405.633	127.685	0	295.855	0	292.741
175.956	89.1459	57.6139	309.87	0	130.799	0	42.4319
166.613	63.0639	540.325	288.07	0	91.0923	0	440.669
116.785	142.088	294.688	266.27	0	381.887	0	854.477
263.156	149.485	288.848	130.799	0	362.423	0	411.473
88.7566	295.855	243.302	102.771	0	45.9354	0	270.163
77.8567	75.9103	281.452	253.813	0	172.063	0	596.382
98.0994	149.095	416.144	104.328	0	379.162	0	513.465
118.342	84.8638	314.152	339.455	0	308.702	0	408.358
168.17	96.153	263.934	300.527	0	464.026	0	167.392
104.328	88.7566	385.39	459.354	0	348.798	0	383.055
124.571	107.832	643.096	256.927	0	343.348	0	378.383
152.599	89.1459	360.087	202.427	0	726.792	0	374.88
135.471	96.153	226.952	326.998	0	462.079	0	465.583
113.671	82.1388	304.03	520.083	0	389.283	0	261.988
286.513	104.717	292.352	208.656	0	434.051	0	511.129
211.77	67.346	464.026	312.984	0	657.889	0	244.859
108.999	130.41	229.677	130.799	0	290.795	0	80.1924
85.6423	105.885	282.62	102.771	0	458.187	0	147.149
133.913	85.2531	360.476	238.241	0	332.837	0	544.607
151.042	128.464	221.892	275.613	0	404.076	0	808.152
129.242	96.9316	351.912	269.384	0	458.576	0	215.274
85.6423	103.939	303.252	217.999	0	443.005	0	354.248
133.913	76.6888	393.955	253.813	0	1132.04	0	0
108.999	74.7424	154.546	277.17	0	119.51	0	487.772
94.9851	85.6423	390.451	93.428	0	388.115	0	614.678
99.6565	80.9709	318.823	302.084	0	175.956	0	550.057
96.5423	86.4209	276.391	113.671	0	184.131	0	882.895
90.3137	237.074	460.133	152.599	0	632.196	0	471.033
188.413	113.281	232.402	295.855	0	309.87	0	479.208
137.028	114.449	312.984	496.726	0	235.516	0	732.631
98.0994	87.1995	67.346	179.07	0	0	0	216.052
135.471	70.4603	348.019	246.027	0	0	0	381.887
160.385	126.128	96.9316	288.07	0	327.387	0	375.659
105.885	79.4138	286.902	258.484	0	569.522	0	278.727
186.856	138.585	677.353	112.114	0	441.058	0	157.66
90.3137	72.0174	278.338	369.041	0	441.837	0	327.387
99.6565	88.3673	199.313	258.484	0	166.613	0	655.164
149.485	73.1853	557.843	182.185	0	1956.15	0	330.112
84.0852	131.578	313.373	414.197	0	773.506	0	688.253
85.6423	102.771	308.312	303.641	0	701.489	0	488.94
228.899	100.435	220.724	101.214	0	353.859	0	547.332
163.499	96.153	410.694	252.256	0	235.516	0	603.779
110.556	106.664	286.902	312.984	0	45.1569	0	476.094
87.1995	89.5352	255.759	277.17	0	298.97	0	502.565
157.27	78.6352	193.474	312.984	0	845.524	0	555.897
104.328	105.496	343.348	277.17	0	796.863	0	678.521
94.9851	95.7637	267.438	235.127	0	302.473	0	0
99.6565	420.037	258.095	247.584	0	138.585	0	442.226
99.6565	103.939	309.091	362.812	0	1014.47	0	60.7282
102.771	107.832	362.034	300.527	0	510.351	0	89.9245
124.571	116.396	259.652	256.927	0	102.771	0	252.645
230.456	126.128	492.833	250.698	0	576.529	0	272.888
94.9851	119.51	236.684	144.813	0	528.258	0	63.8425
144.813	149.485	346.462	431.326	0	164.667	0	105.106
166.613	146.371	274.445	666.453	0	68.9032	0	458.576
93.428	114.449	380.719	222.67	0	682.803	0	279.505
166.613	114.449	476.872	266.27	0	276.391	0	46.3247
91.8709	151.821	312.595	161.942	0	357.362	0	469.087
119.899	107.053	239.799	270.941	0	508.793	0	373.712
151.042	75.521	334.005	182.185	0	794.527	0	785.574
71.6281	94.2066	189.581	283.398	0	433.662	0	467.919
132.356	119.899	409.137	233.57	0	391.23	0	240.577
119.899	121.846	309.48	203.984	0	327.777	0	106.664
104.328	92.2602	317.655	224.227	0	120.678	0	154.156
137.028	60.7282	139.753	502.954	0	350.744	0	102.382
186.856	80.5817	333.616	203.984	0	515.022	0	480.765
127.685	77.8567	474.536	246.027	0	554.34	0	625.578
133.913	88.7566	188.024	219.556	0	709.664	0	328.555
163.499	120.289	318.045	219.556	0	60.7282	0	0
105.885	60.3389	0	270.941	0	183.742	0	523.586
121.456	69.2924	0	249.141	0	406.801	0	528.647
104.328	86.0316	387.337	302.084	0	39.3176	0	393.565
126.128	77.8567	348.798	429.769	0	41.264	0	450.401
213.327	90.703	279.116	322.327	0	65.3996	0	369.43
140.142	67.346	373.323	260.041	0	322.327	0	436.387
149.485	72.796	316.098	618.182	0	336.73	0	414.976
132.356	66.1782	220.724	280.284	0	418.09	0	1092.72
94.9851	69.2924	420.426	263.156	0	378.773	0	250.309
154.156	60.3389	280.673	317.655	0	275.223	0	249.531
48.2711	65.7889	296.245	0	0	411.473	0	725.624
99.6565	101.214	208.656	0	0	515.022	0	353.469
96.5423	226.174	294.688	91.8709	0	970.873	0	424.708
152.599	100.046	342.18	266.27	0	447.287	0	580.032
96.5423	73.9638	203.984	241.356	0	574.193	0	288.848
152.599	88.3673	397.458	381.498	0	247.974	0	406.801
141.699	69.6817	223.449	498.283	0	427.433	0	326.998
77.8567	127.296	640.371	289.627	0	527.479	0	383.444
141.699	108.221	388.894	266.27	0	747.424	0	61.5068
108.999	108.221	333.227	314.541	0	875.498	0	299.748
107.442	69.6817	415.755	370.598	0	197.756	0	0
102.771	68.9032	636.478	270.941	0	0	0	121.456
127.685	140.531	245.638	189.97	0	0	0	362.423
186.856	153.378	235.516	317.655	0	461.69	0	137.806
146.371	95.3744	179.07	227.341	0	374.88	0	42.8212
149.485	100.046	130.799	288.07	0	610.786	0	272.888
113.671	119.899	223.449	294.298	0	382.276	0	513.076
126.128	311.427	306.366	186.856	0	507.236	0	320.38
118.342	79.4138	304.42	425.098	0	325.052	0	255.37
113.671	73.9638	398.626	151.042	0	84.0852	0	68.1246
101.214	74.3531	51.7747	629.082	0	538.379	0	720.953
205.542	76.2995	234.349	370.598	0	543.05	0	418.869
149.485	140.531	50.2176	246.027	0	150.653	0	168.56
141.699	140.531	617.014	264.713	0	95.7637	0	198.924
77.8567	113.671	269.773	216.442	0	391.23	0	594.046
166.613	85.2531	636.868	390.841	0	454.683	0	487.772
66.9567	97.7101	476.094	127.685	0	284.177	0	1043.67
94.9851	64.621	184.52	236.684	0	490.886	0	1776.3
94.9851	99.2673	377.605	0	0	886.788	0	204.374
147.928	101.214	313.762	0	0	499.451	0	474.147
143.256	62.6746	357.362	280.284	0	599.496	0	352.691
152.599	78.6352	77.0781	216.442	0	796.863	0	272.109
275.613	88.3673	376.826	85.6423	0	146.76	0	379.162
146.371	79.8031	345.294	353.469	0	387.337	0	425.876
309.87	86.0316	209.045	214.884	0	47.4926	0	195.81
165.056	93.8173	341.401	74.7424	0	75.9103	0	545.775
90.3137	78.6352	214.495	242.913	0	55.6675	0	498.672
174.399	79.0245	242.913	275.613	0	615.846	0	480.376
152.599	81.7495	342.569	189.97	0	710.442	0	0
143.256	206.32	305.587	320.769	0	553.172	0	65.0103
107.442	75.1317	289.238	464.026	0	1194.32	0	411.473
105.885	79.0245	64.621	222.67	0	822.945	0	549.668
91.8709	118.342	201.649	270.941	0	443.005	0	436.776
93.428	74.3531	404.076	305.198	0	338.287	0	573.414
110.556	71.6281	313.373	260.041	0	370.209	0	620.907
107.442	113.281	342.959	288.07	0	242.524	0	509.961
121.456	80.1924	320.769	180.627	0	116.396	0	386.169
62.2853	177.513	342.569	297.413	0	1056.13	0	1290.47
105.885	125.739	255.37	369.041	0	117.174	0	258.095
247.584	105.885	327.777	297.413	0	532.929	0	414.976
119.899	110.167	437.165	761.438	0	625.189	0	631.028
98.0994	146.76	305.198	577.697	0	453.126	0	299.359
121.456	99.2673	497.893	607.282	0	47.4926	0	419.258
110.556	82.5281	386.948	627.525	0	370.598	0	528.647
59.1711	93.0387	315.709	255.37	0	1028.1	0	566.797
116.785	74.7424	0	571.468	0	335.173	0	369.041
110.556	139.753	0	225.784	0	59.9496	0	196.977
129.242	84.8638	280.284	639.982	0	551.225	0	428.99
110.556	177.903	282.231	0	0	538.379	0	222.67
155.713	119.51	227.731	0	0	436.776	0	66.1782
93.428	94.2066	263.545	235.127	0	156.103	0	406.023
146.371	145.981	260.041	141.699	0	1957.32	0	0
130.799	91.8709	272.109	177.513	0	0	0	45.1569
147.928	91.8709	267.438	62.2853	0	0	0	54.889
119.899	154.935	314.541	224.227	0	86.8102	0	141.699
118.342	81.3602	300.916	216.442	0	239.799	0	256.149
186.856	105.885	270.941	224.227	0	327.387	0	140.142
163.499	99.6565	216.831	217.999	0	58.7818	0	240.188
85.6423	98.4887	277.948	308.312	0	251.477	0	58.7818
172.842	234.349	503.343	474.926	0	335.562	0	114.449
186.856	256.927	379.941	252.256	0	399.015	0	225.395
107.442	80.1924	263.545	193.085	0	334.394	0	101.603
155.713	114.839	347.241	175.956	0	271.72	0	198.924
105.885	79.0245	40.0962	288.07	0	303.252	0	166.613
264.713	242.913	318.434	344.127	0	376.437	0	205.542
130.799	90.3137	255.759	213.327	0	389.673	0	55.6675
146.371	145.981	258.484	230.456	0	472.979	0	65.7889
116.785	86.0316	413.03	244.47	0	251.866	0	304.03
123.013	119.51	57.2247	82.5281	0	327.777	0	114.839
108.999	193.863	413.419	587.039	0	635.311	0	349.187
80.9709	102.382	310.648	238.241	0	457.408	0	101.214
188.413	107.442	294.298	291.184	0	625.578	0	44.7676
87.1995	44.3783	318.434	376.826	0	320.769	0	112.114
197.756	100.046	411.862	186.856	0	311.427	0	532.15
93.428	137.028	397.069	247.584	0	418.869	0	493.222
295.855	137.028	72.4067	331.669	0	285.734	0	307.923
151.042	163.888	377.605	224.227	0	152.21	0	825.67
182.185	96.153	411.862	309.87	0	281.452	0	217.22
66.9567	70.8496	269.384	263.156	0	330.502	0	751.706
132.356	83.6959	104.328	255.37	0	465.583	0	609.618
88.7566	134.303	195.42	323.884	0	363.201	0	45.9354
129.242	144.424	276.781	0	0	294.688	0	172.452
135.471	78.246	675.407	0	0	356.973	0	614.289
152.599	97.3208	315.32	228.899	0	308.312	0	256.149
80.9709	134.303	326.609	311.427	0	448.065	0	199.313
172.842	96.5423	44.7676	263.156	0	393.176	0	295.077
82.5281	84.8638	273.666	270.941	0	340.623	0	210.602
154.156	117.564	271.72	364.369	0	122.624	0	540.325
193.085	97.7101	242.524	355.026	0	300.137	0	840.852
76.2995	102.382	141.31	230.456	0	469.087	0	461.301
196.199	88.3673	321.548	168.17	0	377.605	0	0
66.9567	115.617	253.813	400.183	0	405.633	0	346.462
104.328	109.389	216.052	350.355	0	283.398	0	937.784
158.828	123.792	193.474	154.156	0	239.02	0	207.488
132.356	107.442	291.962	177.513	0	301.305	0	753.653
99.6565	128.464	360.476	330.112	0	320.769	0	450.401
222.67	97.3208	349.966	328.555	0	246.027	0	100.824
281.841	95.3744	461.69	275.613	0	294.688	0	146.371
90.3137	136.638	495.168	203.984	0	523.197	0	42.4319
127.685	137.028	339.066	328.555	0	239.799	0	303.641
108.999	188.802	523.197	0	0	357.362	0	60.7282
74.7424	89.9245	407.58	0	0	402.13	0	312.595
116.785	92.6494	324.662	359.698	0	579.643	0	256.927
115.228	95.7637	253.813	216.442	0	360.087	0	338.676
98.0994	112.114	343.348	174.399	0	729.906	0	258.873
129.242	91.0923	333.227	121.456	0	67.7353	0	88.7566
113.671	54.889	222.281	110.556	0	281.841	0	72.4067
140.142	95.7637	383.444	96.5423	0	290.016	0	116.396
99.6565	66.5675	246.806	182.185	0	200.481	0	362.812
115.228	259.263	285.734	228.899	0	428.601	0	276.391
270.941	135.86	163.888	1339.13	0	314.93	0	342.569
107.442	133.135	288.848	221.113	0	256.538	0	0
77.8567	66.5675	330.891	518.525	0	290.795	0	52.9425
149.485	91.4816	0	625.968	0	236.684	0	74.3531
98.0994	85.6423	0	98.0994	0	763.774	0	223.449
149.485	65.7889	253.813	277.17	0	200.481	0	87.978
98.0994	65.7889	213.327	247.584	0	535.654	0	525.143
112.114	94.9851	427.822	126.128	0	298.58	0	40.4855
118.342	96.5423	418.48	96.5423	0	377.216	0	48.2711
147.928	77.8567	346.462	415.755	0	462.469	0	500.618
264.713	128.853	362.812	269.384	0	346.073	0	314.93
115.228	120.289	361.644	52.9425	0	48.2711	0	491.276
124.571	135.86	344.127	129.242	0	565.629	0	123.013
96.5423	72.796	337.509	258.484	0	77.0781	0	120.289
129.242	98.878	153.767	0	0	269.384	0	434.051
101.214	102.771	247.974	0	0	638.035	0	65.0103
116.785	284.955	312.205	471.812	0	331.28	0	1124.25
119.899	169.728	327.387	420.426	0	305.977	0	309.48
105.885	165.445	276.002	242.913	0	595.214	0	903.916
93.428	113.671	248.363	253.813	0	406.023	0	57.2247
233.57	205.931	433.272	275.613	0	0	0	0
119.899	88.3673	389.283	298.97	0	0	0	356.584
174.399	198.535	246.806	227.341	0	611.564	0	421.983
119.899	63.4532	339.066	203.984	0	442.615	0	204.374
113.671	103.16	248.752	291.184	0	336.341	0	613.9
151.042	103.939	351.134	199.313	0	471.812	0	193.863
94.9851	97.7101	731.074	616.625	0	200.481	0	330.112
118.342	114.839	302.084	317.655	0	368.262	0	199.313
160.385	62.6746	553.561	211.77	0	655.942	0	453.904
130.799	107.442	366.316	246.027	0	402.519	0	210.992
151.042	91.4816	528.258	326.998	0	212.549	0	77.0781
116.785	119.51	302.863	242.913	0	135.471	0	1354.71
123.013	123.403	262.377	326.998	0	380.719	0	0
94.9851	107.053	472.979	291.184	0	493.611	0	244.47
132.356	202.427	279.116	124.571	0	42.0426	0	258.484
280.284	121.846	42.4319	260.041	0	351.134	0	52.164
160.385	127.685	817.495	356.584	0	492.833	0	66.9567
194.642	185.688	298.191	0	0	406.801	0	307.923
129.242	140.531	225.395	0	0	280.673	0	406.801
76.2995	145.592	312.595	426.655	0	286.902	0	436.776
104.328	73.1853	202.427	297.413	0	67.7353	0	544.607
161.942	70.071	448.844	323.884	0	463.637	0	523.197
138.585	61.8961	389.673	207.099	0	295.077	0	198.924
91.8709	97.7101	220.334	736.524	0	256.927	0	251.866
121.456	65.7889	334.005	126.128	0	256.927	0	299.748
105.885	117.953	245.249	291.184	0	290.795	0	727.96
154.156	71.2389	301.305	317.655	0	341.401	0	474.536
98.0994	195.42	244.859	328.555	0	289.627	0	971.651
127.685	128.464	437.944	387.726	0	404.465	0	91.8709
140.142	66.5675	618.571	281.841	0	237.852	0	158.438
126.128	175.567	642.707	217.999	0	363.201	0	225.395
88.7566	79.8031	297.802	242.913	0	266.27	0	181.017
107.442	78.246	430.158	411.083	0	159.606	0	50.9961
107.442	91.0923	184.91	341.012	0	260.041	0	262.377
169.728	223.838	337.509	344.127	0	397.848	0	119.121
158.828	54.889	246.416	432.883	0	87.1995	0	108.61
185.299	91.4816	268.995	260.041	0	51.7747	0	766.499
238.241	216.831	193.474	320.769	0	161.942	0	671.903
228.899	63.4532	572.247	118.342	0	342.569	0	468.697
132.356	156.881	232.013	233.57	0	376.826	0	1021.87
168.17	75.9103	242.134	54.4997	0	191.527	0	78.6352
135.471	61.8961	251.866	680.467	0	412.251	0	47.8819
126.128	66.5675	216.442	552.782	0	432.105	0	249.531
130.799	119.121	289.238	269.384	0	61.1175	0	107.442
138.585	132.746	270.552	291.184	0	304.42	0	591.322
227.341	68.5139	226.563	0	0	356.194	0	357.362
98.0994	117.174	233.181	0	0	353.469	0	44.7676
194.642	64.2318	175.956	300.527	0	463.637	0	0
281.841	84.4745	0	227.341	0	239.02	0	320.769
133.913	72.4067	0	200.87	0	243.302	0	310.259
166.613	68.9032	165.835	189.97	0	428.212	0	236.295
108.999	107.053	322.327	253.813	0	132.356	0	408.748
119.899	107.053	362.812	180.627	0	342.569	0	961.919
104.328	91.0923	204.763	722.51	0	337.898	0	555.118
88.7566	70.071	43.2105	425.098	0	359.309	0	229.288
179.07	65.0103	444.172	365.926	0	254.202	0	562.514
133.913	108.999	249.141	493.611	0	295.077	0	332.059
185.299	185.299	165.835	225.784	0	618.182	0	160.774
84.0852	105.885	391.23	253.813	0	300.137	0	185.688
328.555	171.285	88.7566	411.083	0	388.505	0	196.588
99.6565	111.724	212.938	200.87	0	296.245	0	868.88
140.142	93.0387	182.185	232.013	0	273.666	0	127.685
126.128	116.785	236.295	289.627	0	219.167	0	404.465
126.128	70.071	181.017	193.085	0	235.127	0	549.668
127.685	342.569	304.42	133.913	0	718.617	0	961.141
132.356	465.194	83.6959	84.0852	0	420.815	0	338.287
154.156	60.3389	335.562	370.598	0	422.762	0	327.777
70.071	192.695	407.19	302.084	0	404.076	0	483.879
118.342	184.52	246.416	272.498	0	668.789	0	383.833
151.042	71.6281	342.18	261.598	0	385.78	0	70.8496
108.999	152.599	416.533	0	0	778.178	0	0
205.542	81.3602	260.431	0	0	420.426	0	391.23
165.056	91.0923	141.699	203.984	0	478.819	0	316.487
124.571	188.024	238.241	786.352	0	316.098	0	106.274
123.013	62.2853	298.191	169.728	0	332.837	0	337.509
112.114	57.2247	509.572	289.627	0	745.088	0	435.997
101.214	167.781	127.685	199.313	0	298.97	0	230.845
214.884	78.246	209.824	169.728	0	99.6565	0	225.395
76.2995	119.51	317.655	342.569	0	48.2711	0	80.5817
126.128	113.281	314.541	213.327	0	226.174	0	56.0568
123.013	116.396	318.434	239.799	0	518.525	0	300.527
177.513	110.946	189.97	48.2711	0	234.738	0	317.655
140.142	89.9245	245.249	381.498	0	107.442	0	797.252
88.7566	103.939	277.948	358.141	0	198.535	0	161.553
163.499	96.5423	83.3066	242.913	0	244.081	0	1141.77
108.999	190.36	166.224	280.284	0	69.6817	0	437.165
112.114	114.839	425.487	267.827	0	73.9638	0	151.431
118.342	142.088	206.709	168.17	0	124.571	0	318.045
147.928	75.1317	290.405	236.684	0	587.818	0	368.651
151.042	613.511	234.349	118.342	0	372.544	0	98.878
113.671	117.174	289.238	189.97	0	1160.84	0	50.2176
132.356	87.1995	263.156	60.7282	0	412.251	0	65.7889
94.9851	119.51	231.234	205.542	0	339.066	0	501.397
126.128	95.3744	303.641	188.413	0	813.991	0	460.133
112.114	101.992	315.32	118.342	0	131.967	0	397.069
144.813	140.921	293.909	0	0	421.205	0	729.906
194.642	96.9316	225.006	0	0	0	0	272.888
73.1853	89.5352	263.156	238.241	0	0	0	371.766
71.6281	84.8638	167.392	311.427	0	274.445	0	1009.41
101.214	66.5675	70.071	203.984	0	400.183	0	498.283
155.713	114.449	283.009	165.056	0	260.82	0	421.594
88.7566	116.785	302.863	250.698	0	507.236	0	0
91.8709	133.135	287.68	179.07	0	469.476	0	138.196
115.228	84.8638	151.042	520.083	0	330.891	0	40.8747
82.5281	59.1711	326.998	202.427	0	277.948	0	267.048
102.771	82.1388	237.463	311.427	0	161.553	0	226.174
166.613	254.981	145.981	256.927	0	313.373	0	667.232
239.799	136.638	355.026	289.627	0	427.044	0	379.551
91.8709	118.731	366.316	87.1995	0	213.327	0	60.7282
107.442	98.0994	298.97	280.284	0	261.209	0	269.773
155.713	118.731	269.384	221.113	0	266.659	0	512.297
90.3137	82.1388	297.413	266.27	0	477.651	0	301.695
168.17	100.046	194.252	211.77	0	297.023	0	245.638
146.371	72.0174	46.714	255.37	0	335.562	0	316.487
168.17	79.0245	290.795	214.884	0	529.425	0	767.278
146.371	75.521	145.592	239.799	0	49.439	0	67.346
126.128	88.3673	0	0	0	344.905	0	349.577
107.442	63.4532	0	0	0	703.824	0	411.083
146.371	71.6281	330.502	263.156	0	61.1175	0	497.115
96.5423	110.167	330.112	280.284	0	49.439	0	39.3176
172.842	116.396	687.085	235.127	0	262.766	0	565.629
96.5423	84.4745	379.941	295.855	0	207.099	0	327.777
116.785	256.149	120.678	228.899	0	506.068	0	250.698
88.7566	99.2673	183.742	244.47	0	316.098	0	358.919
118.342	82.9174	246.806	337.898	0	40.4855	0	291.184
88.7566	138.585	197.367	197.756	0	492.443	0	92.2602
98.0994	117.174	467.919	82.5281	0	1728.81	0	0
102.771	168.56	309.091	292.741	0	431.326	0	369.041
85.6423	115.617	287.291	270.941	0	429.769	0	642.707
154.156	75.1317	219.167	207.099	0	180.238	0	425.487
82.5281	114.839	461.69	562.125	0	350.355	0	391.619
82.5281	74.3531	293.909	216.442	0	40.8747	0	81.7495
94.9851	86.8102	288.459	51.3854	0	269.773	0	276.002
116.785	239.02	360.476	238.241	0	227.731	0	475.704
253.813	99.2673	317.655	311.427	0	419.647	0	344.127
140.142	96.5423	293.909	224.227	0	254.591	0	59.5604
115.228	110.946	223.449	993.451	0	260.431	0	855.645
113.671	75.521	344.516	189.97	0	405.633	0	546.943
98.0994	101.214	656.332	76.2995	0	295.855	0	588.207
101.214	111.335	246.027	328.555	0	294.298	0	313.762
93.428	121.067	247.584	370.598	0	43.989	0	741.974
93.428	72.4067	205.931	358.141	0	260.431	0	660.614
91.8709	108.61	111.335	207.099	0	379.551	0	73.5746
91.8709	86.8102	165.835	0	0	307.145	0	188.024
227.341	101.603	427.044	0	0	275.223	0	673.85
105.885	80.1924	175.567	347.241	0	173.62	0	605.725
183.742	129.242	285.345	194.642	0	381.887	0	39.3176
84.0852	86.4209	270.941	339.455	0	265.491	0	538.768
152.599	105.885	295.466	52.9425	0	241.356	0	281.452
112.114	111.724	1184.98	568.354	0	262.377	0	368.262
82.5281	90.703	295.466	186.856	0	536.433	0	0
250.698	90.703	271.33	300.527	0	209.824	0	719.785
101.214	134.303	210.602	306.755	0	405.633	0	425.876
74.7424	124.181	252.256	253.813	0	298.191	0	469.087
163.499	116.785	301.695	490.497	0	339.844	0	1495.24
80.9709	101.992	62.2853	460.911	0	523.586	0	334.784
98.0994	65.7889	261.988	300.527	0	277.17	0	55.6675
65.3996	210.602	302.473	98.0994	0	260.431	0	374.101
129.242	87.978	276.781	171.285	0	273.277	0	247.974
94.9851	75.1317	176.345	0	0	420.037	0	315.32
140.142	82.5281	212.159	0	0	424.708	0	499.451
107.442	120.678	340.234	488.94	0	305.587	0	427.822
94.9851	68.9032	335.952	297.413	0	351.523	0	533.318
140.142	153.767	243.302	129.242	0	437.165	0	0
130.799	72.796	419.258	191.527	0	352.301	0	564.85
116.785	158.049	213.717	495.168	0	304.809	0	779.345
141.699	225.395	373.323	217.999	0	243.302	0	418.48
133.913	90.703	636.868	233.57	0	217.999	0	40.4855
165.056	57.2247	296.634	202.427	0	467.919	0	178.681
112.114	57.2247	73.5746	169.728	0	46.3247	0	441.058
138.585	80.1924	216.442	429.769	0	143.256	0	362.423
165.056	68.9032	348.409	289.627	0	527.09	0	403.298
193.085	99.6565	283.009	277.17	0	160.774	0	527.868
115.228	80.5817	352.301	292.741	0	311.816	0	790.635
98.0994	93.0387	364.759	0	0	305.198	0	1386.63
104.328	80.1924	227.731	0	0	63.8425	0	526.7
91.8709	84.4745	355.416	314.541	0	278.338	0	1018.75
90.3137	72.4067	472.59	284.955	0	469.476	0	419.258
99.6565	58.7818	572.636	322.327	0	193.863	0	230.066
99.6565	93.8173	114.449	362.812	0	696.428	0	417.312
149.485	67.7353	253.034	278.727	0	483.879	0	226.952
143.256	142.867	302.473	392.398	0	0	0	68.1246
79.4138	70.8496	175.178	141.699	0	0	0	507.236
87.1995	56.4461	291.962	1005.91	0	290.795	0	866.934
160.385	89.9245	528.647	269.384	0	417.701	0	756.378
107.442	107.053	194.642	372.155	0	304.03	0	189.97
65.3996	52.9425	195.81	266.27	0	461.301	0	146.76
147.928	124.181	299.748	663.339	0	475.704	0	0
235.127	127.296	265.102	356.584	0	379.162	0	817.884
168.17	86.8102	201.649	264.713	0	771.56	0	210.992
121.456	172.452	232.792	0	0	788.688	0	200.481
141.699	96.9316	299.748	0	0	291.184	0	58.3925
146.371	111.724	330.891	258.484	0	824.113	0	40.0962
90.3137	71.6281	260.041	228.899	0	348.019	0	58.7818
121.456	141.31	116.396	292.741	0	502.954	0	134.692
98.0994	74.7424	611.953	110.556	0	280.673	0	285.734
141.699	143.256	342.569	239.799	0	174.788	0	191.138
127.685	232.792	68.9032	132.356	0	453.904	0	261.209
102.771	71.2389	0	242.913	0	187.635	0	950.63
118.342	70.071	0	115.228	0	1454.75	0	383.833
129.242	122.235	186.856	219.556	0	211.381	0	377.216
129.242	107.442	369.819	200.87	0	299.359	0	349.577
87.1995	99.2673	319.602	140.142	0	300.916	0	504.122
93.428	65.3996	393.565	277.17	0	43.2105	0	58.3925
116.785	69.6817	912.091	177.513	0	202.038	0	0
115.228	73.1853	340.623	77.8567	0	400.962	0	75.521
151.042	80.1924	208.267	230.456	0	478.819	0	301.305
180.627	74.7424	352.301	361.255	0	306.755	0	179.07
113.671	216.831	278.338	258.484	0	250.309	0	284.955
130.799	136.638	321.159	435.997	0	638.814	0	507.236
135.471	237.852	241.745	236.684	0	400.573	0	282.62
222.67	226.174	464.026	289.627	0	255.759	0	225.006
140.142	73.5746	131.967	188.413	0	166.613	0	42.8212
91.8709	119.121	336.73	68.5139	0	43.5997	0	225.006
79.4138	81.7495	362.812	484.269	0	353.08	0	372.155
182.185	66.9567	324.662	568.354	0	258.484	0	92.2602
118.342	70.071	277.17	283.398	0	82.1388	0	219.945
91.8709	213.327	42.0426	91.8709	0	302.473	0	247.195
90.3137	76.6888	241.356	370.598	0	452.737	0	335.173
98.0994	44.7676	270.163	194.642	0	75.1317	0	269.384
85.6423	84.4745	410.694	253.813	0	304.03	0	110.167
233.57	49.8283	265.102	434.44	0	191.138	0	47.1033
105.885	86.4209	267.827	434.44	0	398.237	0	892.627
163.499	237.074	237.852	232.013	0	313.762	0	0
116.785	94.5959	571.857	246.027	0	393.565	0	349.966
96.5423	70.071	334.784	0	0	570.689	0	661.782
132.356	82.9174	752.485	0	0	543.44	0	412.64
132.356	90.703	57.2247	260.041	0	362.812	0	139.753
105.885	77.0781	153.767	264.713	0	377.605	0	82.5281
239.799	105.106	246.806	316.098	0	308.702	0	939.341
135.471	172.842	68.5139	232.013	0	337.119	0	165.056
151.042	57.2247	189.192	988.78	0	399.015	0	497.893
123.013	117.953	170.117	200.87	0	292.352	0	381.498
68.5139	102.382	156.492	334.784	0	569.522	0	289.238
73.1853	93.428	517.747	104.328	0	276.781	0	837.349
101.214	62.6746	641.539	375.269	0	400.183	0	416.923
115.228	74.7424	583.146	261.598	0	320.38	0	937.005
102.771	84.8638	293.13	255.37	0	306.366	0	198.145
169.728	86.4209	99.2673	610.396	0	537.99	0	511.129
137.028	79.4138	217.609	504.511	0	738.471	0	1210.67
158.828	161.942	441.837	203.984	0	499.061	0	0
123.013	80.5817	656.332	425.098	0	456.24	0	703.824
194.642	87.5888	311.037	317.655	0	278.338	0	334.394
102.771	80.5817	192.306	0	0	0	0	302.473
129.242	196.199	365.537	0	0	0	0	642.707
303.641	90.3137	293.52	305.198	0	583.146	0	412.251
123.013	67.7353	159.217	236.684	0	372.933	0	629.861
149.485	121.456	247.195	183.742	0	378.773	0	460.133
105.885	224.617	303.641	365.926	0	601.832	0	361.644
158.828	126.517	201.26	636.868	0	355.805	0	329.723
119.899	161.942	346.851	79.4138	0	363.591	0	348.019
101.214	76.6888	276.002	253.813	0	355.805	0	415.755
99.6565	93.8173	525.143	476.483	0	411.862	0	523.586
132.356	90.703	167.003	421.983	0	275.613	0	636.089
96.5423	133.135	243.302	302.084	0	908.198	0	280.673
152.599	82.1388	472.59	203.984	0	378.773	0	418.869
96.5423	103.16	356.973	0	0	676.185	0	818.274
152.599	99.6565	52.164	0	0	460.522	0	300.527
141.699	68.1246	337.898	286.513	0	419.258	0	157.66
104.328	77.8567	237.074	216.442	0	263.156	0	460.133
98.0994	64.621	413.808	70.071	0	226.952	0	270.552
102.771	93.0387	434.051	275.613	0	186.467	0	914.427
115.228	52.9425	257.706	331.669	0	360.866	0	889.123
107.442	117.953	239.799	353.469	0	366.316	0	52.9425
99.6565	73.5746	111.724	390.841	0	360.476	0	86.0316
104.328	39.7069	317.266	594.825	0	291.573	0	592.489
94.9851	88.7566	533.707	260.041	0	470.254	0	644.653
88.7566	84.0852	297.802	574.582	0	280.673	0	0
84.0852	117.564	81.7495	277.17	0	510.351	0	443.783
152.599	184.91	236.295	197.756	0	430.547	0	439.112
99.6565	112.503	176.345	264.713	0	389.283	0	461.69
90.3137	118.731	63.0639	191.527	0	258.484	0	254.591
112.114	514.243	125.349	255.37	0	405.244	0	83.3066
112.114	92.6494	253.034	188.413	0	288.848	0	336.73
94.9851	89.9245	181.795	800.367	0	294.298	0	346.462
90.3137	97.3208	255.37	155.713	0	507.236	0	401.351
129.242	93.0387	276.391	0	0	1609.69	0	411.083
99.6565	168.17	224.617	0	0	300.916	0	354.248
110.556	49.8283	134.692	216.442	0	267.827	0	659.446
85.6423	72.4067	619.35	286.513	0	752.096	0	852.92
99.6565	59.5604	0	348.798	0	73.5746	0	959.973
108.999	43.989	0	305.198	0	254.202	0	620.128
80.9709	281.063	124.96	258.484	0	77.8567	0	0
90.3137	125.349	318.045	582.368	0	388.894	0	425.487
129.242	104.717	327.387	350.355	0	328.555	0	278.338
141.699	116.785	82.1388	219.556	0	226.952	0	690.199
118.342	202.038	239.799	355.026	0	121.067	0	73.5746
105.885	89.9245	168.17	379.941	0	225.784	0	305.587
99.6565	65.7889	213.717	560.568	0	585.482	0	323.884
99.6565	93.428	257.316	286.513	0	464.804	0	199.702
115.228	66.9567	220.334	202.427	0	341.401	0	44.3783
123.013	111.335	270.552	252.256	0	488.161	0	82.9174
119.899	192.695	272.109	370.598	0	269.384	0	1257
105.885	80.9709	229.677	274.055	0	71.2389	0	369.43
132.356	83.6959	132.746	250.698	0	209.045	0	716.671
99.6565	63.0639	665.285	333.227	0	328.945	0	217.999
235.127	63.0639	372.155	406.412	0	311.816	0	666.842
84.0852	90.3137	627.525	0	0	40.8747	0	362.034
99.6565	116.006	78.6352	0	0	291.184	0	347.241
133.913	133.913	344.127	543.44	0	337.898	0	0
132.356	63.4532	383.444	328.555	0	328.945	0	500.618
74.7424	126.906	234.349	316.098	0	392.787	0	435.608
107.442	168.949	311.427	246.027	0	649.325	0	292.352
129.242	145.592	361.644	292.741	0	318.434	0	522.029
107.442	117.174	309.48	326.998	0	356.584	0	309.091
90.3137	138.974	246.416	274.055	0	308.702	0	246.806
70.071	92.6494	325.441	272.498	0	442.615	0	394.733
77.8567	138.196	710.832	306.755	0	271.33	0	369.43
110.556	98.4887	343.737	367.483	0	0	0	525.143
110.556	108.221	331.28	462.469	0	0	0	352.301
132.356	188.413	301.695	306.755	0	274.445	0	346.462
119.899	68.1246	339.844	359.698	0	332.059	0	208.656
82.5281	68.1246	325.441	314.541	0	290.016	0	303.641
98.0994	94.9851	474.147	239.799	0	325.052	0	1117.24
115.228	107.053	244.081	208.656	0	427.433	0	162.72
102.771	94.5959	297.413	88.7566	0	706.549	0	211.381
138.585	73.5746	214.495	621.296	0	268.216	0	685.917
113.671	184.52	313.373	260.041	0	210.602	0	185.688
179.07	125.739	432.883	91.8709	0	72.796	0	0
104.328	159.606	283.009	194.642	0	231.624	0	287.291
57.6139	74.3531	330.112	0	0	620.128	0	221.502
174.399	74.3531	368.262	0	0	269.773	0	726.014
48.2711	124.96	397.848	281.841	0	370.209	0	217.999
177.513	151.042	397.458	227.341	0	221.892	0	1937.07
126.128	98.4887	351.912	270.941	0	856.034	0	328.166
112.114	177.513	284.177	644.653	0	524.754	0	1647.06
119.899	133.913	248.752	289.627	0	546.943	0	434.829
91.8709	100.046	357.751	446.897	0	347.63	0	317.266
77.8567	86.8102	358.53	1121.14	0	564.072	0	70.4603
85.6423	103.939	290.016	316.098	0	335.562	0	788.299
132.356	110.556	139.363	200.87	0	388.894	0	123.013
85.6423	98.4887	667.621	228.899	0	295.466	0	372.544
84.0852	100.824	751.317	351.912	0	615.457	0	391.23
79.4138	84.0852	265.102	328.555	0	386.169	0	400.183
177.513	119.899	316.487	451.569	0	77.8567	0	228.509
96.5423	162.331	430.937	397.069	0	446.119	0	1183.03
169.728	173.62	189.192	369.041	0	508.404	0	374.88
183.742	80.9709	273.666	389.283	0	387.337	0	1172.91
140.142	490.886	329.334	188.413	0	381.108	0	457.408
99.6565	68.5139	46.714	300.527	0	355.026	0	316.487
132.356	74.3531	380.719	355.026	0	248.363	0	328.555
175.956	92.6494	135.471	509.183	0	57.2247	0	397.458
85.6423	103.16	354.637	289.627	0	659.835	0	198.924
59.1711	139.363	359.309	297.413	0	528.647	0	261.598
79.4138	122.235	170.117	532.54	0	175.567	0	399.794
91.8709	98.0994	516.579	434.44	0	505.29	0	325.83
118.342	88.3673	257.706	235.127	0	512.297	0	0
115.228	173.231	139.753	303.641	0	221.892	0	0
146.371	133.135	309.87	319.212	0	668.01	0	0
76.2995	75.521	248.752	356.584	0	603	0	0
94.9851	59.1711	311.816	115.228	0	397.458	0	0
236.684	81.7495	107.053	219.556	0	431.326	0	0
121.456	74.7424	342.959	920.266	0	584.704	0	0
228.899	68.1246	505.679	213.327	0	351.523	0	0
91.8709	107.053	86.0316	365.926	0	452.737	0	0
91.8709	60.7282	347.241	208.656	0	351.523	0	0
124.571	64.2318	0	328.555	0	0	0	0
140.142	64.2318	0	367.483	0	0	0	0
71.6281	170.506	213.717	116.785	0	161.942	0	0
253.813	199.702	244.47	74.7424	0	305.587	0	0
104.328	123.013	212.549	334.784	0	685.139	0	0
165.056	83.3066	301.305	543.44	0	464.026	0	0
115.228	78.6352	435.997	0	0	370.987	0	0
126.128	90.3137	347.63	0	0	544.997	0	0
168.17	130.021	702.267	258.484	0	291.573	0	0
118.342	78.6352	108.61	211.77	0	334.394	0	0
116.785	102.771	315.32	80.9709	0	802.313	0	0
163.499	130.41	94.5959	333.227	0	942.066	0	0
197.756	77.4674	209.824	534.097	0	887.566	0	0
137.028	110.946	277.17	347.241	0	215.274	0	0
113.671	62.6746	101.214	652.439	0	796.474	0	0
225.784	81.7495	241.356	80.9709	0	412.64	0	0
137.028	71.6281	642.318	235.127	0	399.794	0	0
119.899	87.1995	218.388	194.642	0	165.835	0	0
137.028	150.653	381.108	288.07	0	592.879	0	0
77.8567	103.16	511.129	210.213	0	450.401	0	0
79.4138	88.7566	44.3783	351.912	0	558.232	0	0
71.6281	107.442	316.487	266.27	0	570.689	0	0
63.8425	79.0245	361.644	532.54	0	365.537	0	0
113.671	87.978	148.706	284.955	0	468.308	0	0
123.013	219.945	444.172	227.341	0	64.2318	0	0
76.2995	138.196	90.3137	281.841	0	424.708	0	0
93.428	76.2995	289.238	330.112	0	85.2531	0	0
80.9709	137.028	1003.57	337.898	0	56.4461	0	0
138.585	179.46	217.999	258.484	0	88.7566	0	0
141.699	132.746	399.015	51.3854	0	810.099	0	0
90.3137	83.3066	278.727	303.641	0	437.165	0	0
143.256	102.382	338.676	376.826	0	277.17	0	0
112.114	69.6817	499.061	300.527	0	276.391	0	0
126.128	94.9851	298.191	378.383	0	652.828	0	0
238.241	112.503	92.2602	328.555	0	655.942	0	0
116.785	48.6604	152.988	305.198	0	135.471	0	0
87.1995	146.76	188.413	0	0	690.199	0	0
133.913	85.2531	378.383	0	0	629.861	0	0
126.128	82.1388	99.2673	373.712	0	86.8102	0	0
133.913	86.0316	231.234	303.641	0	46.714	0	0
132.356	64.621	401.74	289.627	0	416.533	0	0
94.9851	248.363	163.11	328.555	0	370.987	0	0
113.671	107.832	313.762	46.714	0	272.888	0	0
211.77	184.131	177.124	48.2711	0	268.995	0	0
392.398	100.824	216.442	90.3137	0	180.238	0	0
85.6423	99.2673	499.061	400.183	0	374.101	0	0
102.771	72.0174	345.294	487.383	0	1006.69	0	0
107.442	144.424	414.587	108.999	0	91.8709	0	0
144.813	101.603	122.235	295.855	0	177.903	0	0
146.371	59.9496	249.92	312.984	0	541.883	0	0
79.4138	53.3318	282.231	246.027	0	308.702	0	0
140.142	88.7566	43.5997	473.369	0	258.484	0	0
110.556	114.449	320.769	0	0	327.387	0	0
56.0568	93.8173	473.369	0	0	292.741	0	0
141.699	78.246	211.77	211.77	0	309.091	0	0
74.7424	67.346	237.074	185.299	0	409.526	0	0
91.8709	96.153	266.27	306.755	0	722.899	0	0
93.428	113.281	330.502	320.769	0	269.773	0	0
94.9851	100.435	325.83	375.269	0	189.581	0	0
121.456	78.6352	242.134	295.855	0	0	0	0
110.556	137.028	331.28	239.799	0	0	0	0
138.585	86.0316	334.005	227.341	0	377.994	0	0
126.128	114.839	352.691	76.2995	0	275.613	0	0
308.312	116.396	330.112	373.712	0	394.344	0	0
105.885	69.6817	381.887	278.727	0	313.762	0	0
112.114	86.8102	692.146	163.499	0	349.187	0	0
113.671	87.5888	88.7566	274.055	0	427.044	0	0
141.699	61.5068	183.352	0	0	412.251	0	0
82.5281	120.678	245.249	0	0	861.095	0	0
123.013	120.678	195.81	46.714	0	445.729	0	0
151.042	94.2066	439.112	278.727	0	249.531	0	0
87.1995	173.62	325.052	196.199	0	461.301	0	0
151.042	92.2602	220.334	314.541	0	216.052	0	0
87.1995	88.7566	444.562	356.584	0	294.298	0	0
147.928	226.563	290.795	166.613	0	527.09	0	0
152.599	52.9425	0	274.055	0	99.6565	0	0
93.428	65.7889	0	317.655	0	822.556	0	0
123.013	86.4209	232.792	459.354	0	43.2105	0	0
110.556	94.2066	117.174	274.055	0	56.8354	0	0
140.142	118.731	246.027	227.341	0	126.128	0	0
235.127	114.449	269.773	48.2711	0	566.018	0	0
116.785	122.235	253.034	123.013	0	349.577	0	0
99.6565	140.142	210.602	445.34	0	387.337	0	0
129.242	76.6888	189.192	0	0	347.241	0	0
158.828	86.8102	241.356	0	0	228.899	0	0
138.585	86.0316	306.366	252.256	0	182.963	0	0
146.371	98.4887	331.669	401.74	0	751.706	0	0
113.671	72.0174	55.6675	305.198	0	537.211	0	0
194.642	77.4674	210.602	490.497	0	282.231	0	0
414.197	112.892	507.236	389.283	0	63.8425	0	0
91.8709	184.52	243.691	323.884	0	471.033	0	0
115.228	81.7495	689.421	312.984	0	511.518	0	0
107.442	60.3389	260.82	291.184	0	214.106	0	0
118.342	70.4603	205.542	283.398	0	603.779	0	0
138.585	84.8638	358.53	225.784	0	156.492	0	0
165.056	105.496	254.981	351.912	0	415.365	0	0
96.5423	85.6423	161.553	249.141	0	307.145	0	0
127.685	79.8031	237.852	108.999	0	298.58	0	0
76.2995	79.8031	469.476	264.713	0	670.346	0	0
84.0852	98.878	350.355	337.898	0	573.804	0	0
74.7424	284.566	227.731	247.584	0	490.108	0	0
146.371	67.7353	465.194	228.899	0	371.766	0	0
110.556	103.939	257.706	314.541	0	527.479	0	0
68.5139	163.888	291.573	305.198	0	216.052	0	0
79.4138	78.6352	293.13	232.013	0	311.037	0	0
144.813	63.8425	287.68	207.099	0	801.534	0	0
141.699	107.053	235.516	258.484	0	963.087	0	0
146.371	99.6565	310.648	250.698	0	886.788	0	0
107.442	71.2389	1147.61	249.141	0	200.481	0	0
303.641	93.8173	328.945	239.799	0	380.719	0	0
138.585	102.382	240.188	203.984	0	0	0	0
115.228	152.988	358.141	157.27	0	0	0	0
133.913	117.564	404.465	302.084	0	372.544	0	0
157.27	152.599	253.423	345.684	0	356.973	0	0
105.885	156.103	100.046	0	0	573.025	0	0
130.799	413.808	176.345	0	0	537.211	0	0
149.485	137.417	307.923	328.555	0	423.151	0	0
242.913	116.006	316.487	305.198	0	300.527	0	0
85.6423	89.1459	442.615	175.956	0	553.172	0	0
194.642	426.655	254.591	213.327	0	520.083	0	0
105.885	87.1995	247.584	182.185	0	489.329	0	0
238.241	131.189	254.202	233.57	0	544.218	0	0
115.228	101.214	206.709	552.782	0	360.866	0	0
138.585	141.31	483.101	217.999	0	697.207	0	0
115.228	106.274	428.601	169.728	0	444.951	0	0
84.0852	149.095	249.92	179.07	0	363.591	0	0
250.698	134.303	79.4138	84.0852	0	480.765	0	0
137.028	107.053	319.212	166.613	0	312.984	0	0
140.142	79.4138	437.944	376.826	0	337.509	0	0
118.342	116.396	522.418	163.499	0	464.804	0	0
161.942	113.671	534.486	337.898	0	587.429	0	0
227.341	94.9851	251.088	241.356	0	256.927	0	0
278.727	65.7889	169.338	238.241	0	100.824	0	0
135.471	70.4603	234.738	200.87	0	425.098	0	0
152.599	108.61	290.405	124.571	0	202.817	0	0
104.328	71.2389	300.137	348.798	0	2246.94	0	0
138.585	79.0245	453.126	587.039	0	368.262	0	0
96.5423	102.771	332.837	499.84	0	265.88	0	0
96.5423	82.5281	265.88	434.44	0	0	0	0
94.9851	214.106	274.445	272.498	0	0	0	0
359.698	114.449	385.78	280.284	0	759.492	0	0
113.671	74.7424	307.534	269.384	0	368.262	0	0
143.256	79.0245	287.68	123.013	0	385.39	0	0
129.242	162.331	402.13	450.012	0	437.165	0	0
235.127	213.327	184.91	509.183	0	365.148	0	0
94.9851	66.1782	350.744	146.371	0	339.066	0	0
124.571	94.9851	312.984	151.042	0	364.759	0	0
172.842	109.778	400.183	298.97	0	43.5997	0	0
70.071	89.1459	879.391	200.87	0	194.642	0	0
77.8567	111.724	324.273	286.513	0	309.48	0	0
77.8567	98.0994	212.159	222.67	0	443.394	0	0
115.228	97.7101	343.348	457.797	0	458.187	0	0
177.513	79.0245	280.673	322.327	0	349.577	0	0
213.327	83.3066	305.198	238.241	0	402.519	0	0
108.999	104.328	228.899	222.67	0	316.487	0	0
147.928	148.706	429.769	250.698	0	784.017	0	0
133.913	84.8638	0	263.156	0	116.006	0	0
135.471	89.5352	0	498.283	0	353.859	0	0
98.0994	204.763	119.899	284.955	0	1501.86	0	0
90.3137	60.7282	319.212	465.583	0	40.4855	0	0
124.571	114.449	224.227	52.9425	0	296.245	0	0
90.3137	82.5281	228.509	238.241	0	405.244	0	0
71.6281	91.4816	303.252	274.055	0	87.1995	0	0
137.028	94.2066	179.07	0	0	805.038	0	0
163.499	68.1246	306.366	0	0	200.092	0	0
149.485	59.5604	355.026	59.1711	0	85.6423	0	0
116.785	56.4461	248.363	263.156	0	733.021	0	0
124.571	62.6746	283.398	302.084	0	349.966	0	0
113.671	112.114	257.316	379.941	0	328.555	0	0
112.114	82.1388	329.723	246.027	0	495.558	0	0
107.442	94.9851	383.444	241.356	0	148.706	0	0
137.028	82.9174	455.462	336.341	0	310.648	0	0
138.585	90.703	96.153	191.527	0	478.819	0	0
104.328	70.4603	334.784	836.181	0	609.618	0	0
137.028	59.5604	207.877	80.9709	0	900.023	0	0
88.7566	92.6494	735.746	101.214	0	377.994	0	0
88.7566	68.1246	281.841	347.241	0	49.0497	0	0
141.699	151.431	264.713	246.027	0	67.346	0	0
110.556	60.3389	370.209	275.613	0	316.877	0	0
158.828	51.3854	52.9425	130.799	0	363.201	0	0
104.328	99.2673	244.47	239.799	0	618.571	0	0
138.585	103.549	44.7676	320.769	0	349.966	0	0
200.87	50.6068	306.366	1063.52	0	0	0	0
121.456	121.456	505.29	440.669	0	0	0	0
76.2995	125.349	519.304	833.066	0	628.693	0	0
85.6423	87.1995	396.68	249.141	0	222.67	0	0
71.6281	89.5352	330.502	383.055	0	353.859	0	0
121.456	65.0103	318.045	182.185	0	353.08	0	0
129.242	86.0316	145.592	194.642	0	372.933	0	0
146.371	103.939	314.93	473.369	0	1242.59	0	0
135.471	68.9032	290.405	320.769	0	403.687	0	0
124.571	74.7424	40.4855	355.026	0	39.3176	0	0
82.5281	143.646	40.0962	185.299	0	290.405	0	0
98.0994	152.599	343.348	208.656	0	274.834	0	0
87.1995	221.502	444.562	169.728	0	82.5281	0	0
169.728	76.6888	274.445	230.456	0	107.832	0	0
66.9567	109.778	67.346	555.897	0	41.6533	0	0
152.599	80.1924	578.475	202.427	0	594.436	0	0
211.77	93.8173	182.185	152.599	0	124.96	0	0
126.128	93.8173	250.309	0	0	152.21	0	0
104.328	85.2531	325.052	0	0	341.401	0	0
113.671	83.3066	284.566	241.356	0	454.294	0	0
90.3137	79.4138	216.442	263.156	0	764.553	0	0
65.3996	75.9103	82.5281	222.67	0	558.232	0	0
84.0852	60.7282	503.733	152.599	0	45.1569	0	0
93.428	66.9567	68.1246	316.098	0	59.9496	0	0
143.256	75.1317	511.518	339.455	0	1538.06	0	0
157.27	81.3602	301.305	222.67	0	418.09	0	0
63.8425	169.338	270.163	157.27	0	872.384	0	0
208.656	158.049	330.502	127.685	0	437.944	0	0
154.156	177.513	373.712	286.513	0	410.305	0	0
155.713	84.0852	622.075	227.341	0	429.769	0	0
129.242	87.1995	290.405	264.713	0	435.219	0	0
165.056	74.3531	235.906	295.855	0	411.083	0	0
88.7566	106.664	115.617	295.855	0	521.64	0	0
73.1853	94.5959	733.021	105.885	0	354.248	0	0
126.128	83.6959	286.513	208.656	0	699.153	0	0
133.913	68.9032	343.737	249.141	0	850.195	0	0
108.999	112.114	310.648	288.07	0	356.973	0	0
116.785	73.9638	303.252	485.826	0	166.613	0	0
99.6565	110.167	158.049	365.926	0	406.023	0	0
110.556	110.946	374.88	291.184	0	921.823	0	0
116.785	75.521	189.192	448.454	0	862.263	0	0
70.071	87.978	447.676	255.37	0	404.076	0	0
850.195	130.021	264.713	995.008	0	761.049	0	0
129.242	66.5675	277.17	101.214	0	355.026	0	0
151.042	81.3602	232.013	260.041	0	499.061	0	0
102.771	94.2066	270.552	249.141	0	0	0	0
98.0994	142.867	130.799	166.613	0	0	0	0
137.028	96.9316	123.403	792.581	0	137.806	0	0
99.6565	70.4603	281.841	267.827	0	392.398	0	0
140.142	110.946	0	316.098	0	401.351	0	0
87.1995	144.035	0	222.67	0	800.756	0	0
137.028	69.6817	269.773	322.327	0	752.485	0	0
138.585	105.885	287.68	236.684	0	367.873	0	0
82.5281	170.506	247.195	274.055	0	483.49	0	0
82.5281	81.7495	113.281	369.041	0	551.225	0	0
126.128	65.0103	735.356	154.156	0	209.435	0	0
102.771	92.6494	284.955	227.341	0	166.224	0	0
107.442	94.9851	335.562	219.556	0	80.9709	0	0
115.228	101.214	301.305	347.241	0	186.467	0	0
118.342	71.6281	167.003	269.384	0	396.291	0	0
115.228	116.785	404.855	241.356	0	603.389	0	0
107.442	100.435	191.138	210.213	0	378.773	0	0
99.6565	98.4887	455.462	179.07	0	296.245	0	0
102.771	106.274	244.859	189.97	0	98.878	0	0
71.6281	83.6959	258.095	2510.1	0	212.938	0	0
110.556	114.449	232.402	288.07	0	393.176	0	0
71.6281	75.521	261.988	119.899	0	100.046	0	0
110.556	77.4674	300.916	225.784	0	451.179	0	0
154.156	103.549	280.673	0	0	62.6746	0	0
158.828	94.9851	464.804	0	0	205.542	0	0
127.685	109.778	272.498	305.198	0	66.9567	0	0
172.842	67.346	230.456	239.799	0	74.3531	0	0
85.6423	117.174	229.288	46.714	0	52.5533	0	0
66.9567	102.771	323.495	151.042	0	768.445	0	0
129.242	130.021	259.652	202.427	0	309.87	0	0
135.471	64.2318	448.065	258.484	0	483.101	0	0
147.928	79.8031	488.551	281.841	0	292.352	0	0
93.428	93.0387	67.7353	283.398	0	66.1782	0	0
102.771	89.5352	149.485	298.97	0	308.702	0	0
102.771	80.5817	389.673	462.469	0	767.278	0	0
108.999	91.0923	283.788	46.714	0	318.045	0	0
140.142	103.549	56.8354	227.341	0	638.035	0	0
886.009	65.7889	209.824	266.27	0	475.704	0	0
108.999	119.899	242.524	275.613	0	988.001	0	0
151.042	69.2924	306.366	319.212	0	1265.95	0	0
113.671	76.6888	424.319	411.083	0	532.15	0	0
147.928	128.853	244.47	227.341	0	370.209	0	0
91.8709	153.767	312.984	213.327	0	354.248	0	0
146.371	136.249	267.048	345.684	0	312.595	0	0
104.328	124.571	230.845	101.214	0	508.404	0	0
102.771	87.978	301.695	247.584	0	437.944	0	0
127.685	77.4674	274.445	295.855	0	145.203	0	0
129.242	127.685	247.195	270.941	0	84.8638	0	0
188.413	98.4887	261.209	258.484	0	54.1104	0	0
155.713	80.5817	300.137	333.227	0	341.012	0	0
108.999	78.246	254.981	266.27	0	50.9961	0	0
105.885	59.1711	360.087	281.841	0	306.366	0	0
113.671	81.7495	353.859	216.442	0	42.8212	0	0
130.799	150.653	263.545	297.413	0	149.485	0	0
105.885	146.76	228.12	224.227	0	728.349	0	0
121.456	109.389	293.13	207.099	0	312.595	0	0
102.771	152.599	303.641	373.712	0	1132.42	0	0
98.0994	63.4532	165.445	308.312	0	361.644	0	0
85.6423	107.832	246.027	253.813	0	277.559	0	0
141.699	86.4209	229.288	278.727	0	507.625	0	0
196.199	124.96	251.477	286.513	0	451.569	0	0
116.785	123.013	333.616	298.97	0	432.105	0	0
129.242	137.806	182.185	278.727	0	63.8425	0	0
325.441	78.6352	253.423	289.627	0	318.823	0	0
127.685	131.189	212.159	314.541	0	430.547	0	0
102.771	100.046	175.178	284.955	0	217.999	0	0
197.756	117.564	165.835	288.07	0	307.923	0	0
124.571	76.2995	492.054	205.542	0	353.469	0	0
121.456	102.382	330.502	216.442	0	415.755	0	0
219.556	148.706	302.473	316.098	0	1079.09	0	0
143.256	103.939	669.957	249.141	0	217.22	0	0
129.242	161.942	264.323	246.027	0	314.152	0	0
127.685	104.717	171.674	661.782	0	279.116	0	0
141.699	83.3066	305.587	182.185	0	0	0	0
154.156	75.521	312.595	244.47	0	0	0	0
108.999	87.5888	488.94	278.727	0	145.592	0	0
119.899	142.478	362.034	0	0	69.2924	0	0
174.399	84.8638	181.017	0	0	297.802	0	0
137.028	147.149	286.123	113.671	0	294.298	0	0
147.928	88.3673	110.167	249.141	0	49.439	0	0
140.142	91.0923	209.824	305.198	0	124.181	0	0
146.371	128.074	159.995	200.87	0	406.023	0	0
152.599	122.624	68.9032	56.0568	0	263.156	0	0
169.728	62.6746	265.491	507.625	0	290.016	0	0
96.5423	72.4067	341.012	244.47	0	295.077	0	0
210.213	124.571	234.349	448.454	0	534.486	0	0
135.471	72.0174	229.288	397.069	0	494.39	0	0
151.042	124.571	223.449	275.613	0	361.255	0	0
133.913	91.0923	332.059	242.913	0	1606.18	0	0
102.771	105.885	0	228.899	0	435.219	0	0
116.785	94.5959	0	214.884	0	370.987	0	0
179.07	75.521	178.292	448.454	0	408.358	0	0
165.056	101.992	312.595	308.312	0	477.651	0	0
102.771	79.0245	314.93	256.927	0	41.6533	0	0
130.799	129.631	520.083	221.113	0	426.655	0	0
99.6565	98.4887	371.766	60.7282	0	666.064	0	0
126.128	97.7101	185.299	333.227	0	798.42	0	0
119.899	70.4603	282.231	284.955	0	107.832	0	0
121.456	94.9851	133.524	108.999	0	397.458	0	0
129.242	75.521	221.502	253.813	0	527.09	0	0
104.328	63.4532	162.72	256.927	0	497.893	0	0
175.956	61.5068	99.6565	208.656	0	46.714	0	0
94.9851	73.9638	356.973	270.941	0	442.226	0	0
96.5423	74.3531	269.773	232.013	0	374.88	0	0
135.471	109.778	261.209	284.955	0	243.302	0	0
112.114	76.6888	244.859	267.827	0	546.165	0	0
113.671	46.714	222.67	274.055	0	542.272	0	0
94.9851	80.1924	277.559	250.698	0	405.244	0	0
146.371	78.246	372.544	336.341	0	119.51	0	0
104.328	137.417	414.197	112.114	0	413.419	0	0
91.8709	101.214	410.305	350.355	0	307.923	0	0
157.27	59.5604	210.602	274.055	0	383.444	0	0
129.242	126.906	256.927	213.327	0	422.373	0	0
158.828	73.9638	682.024	222.67	0	460.522	0	0
116.785	53.3318	353.469	210.213	0	704.214	0	0
65.3996	97.3208	399.794	292.741	0	383.055	0	0
127.685	77.0781	427.822	482.711	0	360.476	0	0
76.2995	76.6888	373.323	182.185	0	255.759	0	0
169.728	104.717	734.967	266.27	0	177.513	0	0
182.185	80.5817	281.063	280.284	0	363.98	0	0
750.538	84.4745	282.62	309.87	0	332.837	0	0
90.3137	111.724	334.784	151.042	0	397.069	0	0
68.5139	125.739	488.161	538.768	0	57.6139	0	0
138.585	108.999	156.881	216.442	0	0	0	0
110.556	123.013	149.874	791.024	0	0	0	0
123.013	49.439	39.7069	84.0852	0	163.499	0	0
132.356	50.9961	301.695	174.399	0	489.719	0	0
123.013	58.3925	86.8102	482.711	0	363.591	0	0
99.6565	57.2247	618.571	225.784	0	295.466	0	0
124.571	122.624	263.545	277.17	0	166.613	0	0
140.142	55.2782	215.274	219.556	0	749.37	0	0
163.499	55.2782	309.87	261.598	0	232.013	0	0
110.556	76.2995	160.385	221.113	0	419.258	0	0
123.013	61.1175	294.688	219.556	0	39.3176	0	0
107.442	68.9032	195.031	144.813	0	59.5604	0	0
59.1711	81.3602	260.82	246.027	0	284.955	0	0
242.913	159.995	619.739	277.17	0	680.467	0	0
137.028	67.346	386.558	0	0	739.249	0	0
87.1995	77.4674	351.912	0	0	328.166	0	0
166.613	76.2995	452.347	281.841	0	410.694	0	0
185.299	70.4603	290.795	210.213	0	358.53	0	0
104.328	123.792	304.42	54.4997	0	350.355	0	0
166.613	114.839	326.998	77.8567	0	514.633	0	0
119.899	247.974	230.845	133.913	0	545.386	0	0
126.128	95.7637	284.177	90.3137	0	407.58	0	0
82.5281	68.1246	252.256	372.155	0	165.835	0	0
112.114	72.0174	405.633	199.313	0	389.673	0	0
130.799	84.4745	237.463	258.484	0	549.279	0	0
119.899	79.8031	272.109	298.97	0	425.487	0	0
144.813	166.613	363.201	351.912	0	490.497	0	0
250.698	81.7495	58.7818	219.556	0	680.857	0	0
74.7424	80.9709	284.177	387.726	0	242.134	0	0
88.7566	75.1317	276.391	252.256	0	483.101	0	0
135.471	75.1317	370.987	563.682	0	357.362	0	0
155.713	70.8496	510.351	281.841	0	205.931	0	0
143.256	60.7282	267.438	71.6281	0	529.425	0	0
207.099	72.796	179.849	284.955	0	516.968	0	0
166.613	100.046	328.555	278.727	0	445.34	0	0
152.599	68.5139	210.992	261.598	0	542.661	0	0
177.513	68.5139	112.503	457.797	0	372.155	0	0
158.828	66.9567	0	224.227	0	361.255	0	0
169.728	64.2318	0	80.9709	0	435.608	0	0
239.799	74.3531	357.751	199.313	0	533.707	0	0
196.199	209.824	393.565	512.297	0	332.059	0	0
130.799	80.9709	140.921	292.741	0	619.739	0	0
163.499	127.685	214.495	225.784	0	299.748	0	0
91.8709	77.8567	1359.38	258.484	0	509.961	0	0
87.1995	118.731	240.577	244.47	0	739.638	0	0
158.828	114.06	575.75	135.471	0	214.495	0	0
129.242	70.8496	334.005	432.883	0	346.462	0	0
79.4138	90.703	365.148	202.427	0	357.751	0	0
227.341	109.389	159.995	253.813	0	1257.38	0	0
119.899	137.417	267.827	412.64	0	361.644	0	0
126.128	72.4067	308.312	102.771	0	430.547	0	0
80.9709	87.5888	234.349	280.284	0	0	0	0
104.328	74.7424	256.149	295.855	0	0	0	0
74.7424	126.128	275.613	197.756	0	149.095	0	0
166.613	114.449	465.583	66.9567	0	314.541	0	0
80.9709	98.0994	284.177	512.297	0	70.4603	0	0
107.442	111.724	305.587	242.913	0	73.9638	0	0
99.6565	79.8031	231.234	437.555	0	140.531	0	0
129.242	304.42	234.349	404.855	0	833.845	0	0
91.8709	121.456	203.984	289.627	0	365.148	0	0
107.442	102.771	308.312	227.341	0	297.802	0	0
238.241	85.2531	237.074	227.341	0	645.821	0	0
107.442	92.2602	207.488	0	0	275.223	0	0
238.241	168.56	327.777	0	0	425.098	0	0
182.185	130.41	223.059	252.256	0	741.196	0	0
157.27	114.839	427.822	350.355	0	616.625	0	0
183.742	69.2924	250.309	146.371	0	335.173	0	0
258.484	169.728	213.717	269.384	0	620.518	0	0
185.299	84.0852	464.415	306.755	0	410.305	0	0
149.485	78.246	246.806	157.27	0	144.035	0	0
157.27	80.5817	230.845	312.984	0	271.33	0	0
96.5423	103.939	363.98	239.799	0	414.197	0	0
105.885	71.2389	186.077	291.184	0	489.329	0	0
165.056	204.374	343.348	247.584	0	489.329	0	0
119.899	166.224	352.301	193.085	0	40.8747	0	0
71.6281	104.717	366.705	286.513	0	193.863	0	0
258.484	130.41	294.688	244.47	0	381.498	0	0
112.114	86.4209	180.627	239.799	0	188.802	0	0
112.114	72.0174	195.42	185.299	0	189.581	0	0
79.4138	77.8567	422.762	312.984	0	88.3673	0	0
130.799	105.496	486.215	400.183	0	1204.83	0	0
77.8567	91.0923	347.63	194.642	0	404.465	0	0
161.942	130.021	285.734	345.684	0	358.919	0	0
118.342	90.703	305.977	152.599	0	447.287	0	0
91.8709	79.0245	309.48	292.741	0	454.683	0	0
94.9851	85.2531	267.048	79.4138	0	567.186	0	0
132.356	135.86	290.795	166.613	0	439.501	0	0
91.8709	109.389	465.583	154.156	0	789.467	0	0
108.999	84.0852	246.027	0	0	281.841	0	0
266.27	133.913	251.477	0	0	88.3673	0	0
121.456	79.4138	204.374	258.484	0	41.264	0	0
113.671	68.9032	302.863	309.87	0	464.804	0	0
90.3137	85.2531	293.52	217.999	0	825.281	0	0
79.4138	89.5352	205.931	295.855	0	0	0	0
88.7566	97.3208	359.698	244.47	0	0	0	0
207.099	77.0781	363.591	270.941	0	581.2	0	0
191.527	73.1853	454.683	49.8283	0	407.19	0	0
358.141	107.832	278.727	358.141	0	785.185	0	0
110.556	280.284	188.024	208.656	0	290.795	0	0
157.27	80.1924	217.22	227.341	0	133.913	0	0
80.9709	122.235	241.356	297.413	0	514.243	0	0
102.771	103.16	209.435	227.341	0	453.904	0	0
129.242	124.96	302.863	200.87	0	842.798	0	0
90.3137	90.703	418.09	108.999	0	550.836	0	0
116.785	79.0245	330.891	2541.24	0	251.088	0	0
90.3137	71.6281	678.521	258.484	0	46.3247	0	0
149.485	65.0103	301.695	249.141	0	745.088	0	0
104.328	114.839	115.228	294.298	0	697.207	0	0
85.6423	109.778	198.145	74.7424	0	582.368	0	0
130.799	66.1782	261.598	225.784	0	446.897	0	0
130.799	107.442	114.06	356.584	0	861.484	0	0
96.5423	73.1853	231.234	90.3137	0	182.185	0	0
110.556	116.006	0	267.827	0	122.624	0	0
249.141	110.556	0	252.256	0	411.473	0	0
102.771	94.5959	342.18	174.399	0	395.512	0	0
119.899	102.771	339.844	238.241	0	203.595	0	0
96.5423	130.021	81.3602	334.784	0	352.691	0	0
115.228	123.013	324.662	1146.05	0	651.66	0	0
96.5423	97.7101	535.265	247.584	0	485.047	0	0
119.899	219.167	168.949	250.698	0	594.825	0	0
99.6565	106.274	245.638	260.041	0	342.569	0	0
91.8709	105.885	318.823	249.141	0	554.34	0	0
205.542	75.521	425.876	322.327	0	253.423	0	0
110.556	76.2995	104.328	147.928	0	331.669	0	0
108.999	101.992	210.602	976.323	0	353.08	0	0
118.342	69.6817	278.727	314.541	0	48.6604	0	0
107.442	75.521	496.336	249.141	0	299.359	0	0
105.885	86.8102	179.46	235.127	0	608.061	0	0
108.999	80.5817	390.841	288.07	0	47.4926	0	0
96.5423	112.503	309.48	256.927	0	357.751	0	0
66.9567	95.3744	265.102	217.999	0	189.97	0	0
104.328	83.3066	234.738	302.084	0	61.1175	0	0
98.0994	163.888	62.6746	244.47	0	347.241	0	0
147.928	95.7637	532.929	281.841	0	420.426	0	0
85.6423	85.6423	293.909	362.812	0	365.148	0	0
93.428	69.6817	239.02	295.855	0	445.729	0	0
108.999	96.153	276.002	1107.12	0	638.814	0	0
171.285	80.1924	282.231	250.698	0	502.176	0	0
87.1995	110.946	250.309	264.713	0	191.138	0	0
151.042	112.892	465.972	292.741	0	74.7424	0	0
87.1995	101.992	205.542	228.899	0	384.612	0	0
119.899	62.2853	293.13	288.07	0	330.502	0	0
76.2995	114.449	469.087	705.381	0	44.7676	0	0
121.456	107.053	393.565	281.841	0	299.748	0	0
82.5281	68.1246	264.713	232.013	0	0	0	0
94.9851	132.746	372.155	387.726	0	0	0	0
118.342	150.653	245.249	253.813	0	41.6533	0	0
112.114	68.5139	192.695	129.242	0	293.909	0	0
163.499	66.5675	494.001	373.712	0	150.263	0	0
118.342	62.2853	392.008	74.7424	0	96.5423	0	0
62.2853	181.406	316.487	639.982	0	335.952	0	0
417.312	68.5139	263.545	373.712	0	450.012	0	0
77.8567	117.953	673.071	362.812	0	369.041	0	0
74.7424	61.5068	416.923	260.041	0	448.844	0	0
147.928	157.66	372.544	256.927	0	711.61	0	0
113.671	79.4138	247.195	185.299	0	398.626	0	0
90.3137	66.1782	212.159	284.955	0	42.8212	0	0
73.1853	93.0387	296.245	277.17	0	51.3854	0	0
105.885	93.0387	369.041	970.094	0	69.6817	0	0
108.999	114.449	65.3996	253.813	0	317.655	0	0
94.9851	123.792	293.52	337.898	0	207.099	0	0
126.128	67.7353	595.604	46.714	0	202.817	0	0
154.156	81.7495	382.276	277.17	0	366.316	0	0
121.456	101.214	66.1782	456.24	0	489.329	0	0
225.784	89.1459	203.984	208.656	0	237.852	0	0
115.228	100.824	207.877	555.897	0	91.4816	0	0
263.156	93.8173	590.154	236.684	0	304.809	0	0
199.313	178.681	344.516	221.113	0	366.316	0	0
99.6565	110.556	601.832	280.284	0	376.437	0	0
91.8709	84.8638	202.038	186.856	0	174.01	0	0
91.8709	96.153	608.839	253.813	0	167.392	0	0
127.685	73.9638	237.463	442.226	0	282.231	0	0
73.1853	108.221	307.534	678.91	0	77.0781	0	0
115.228	135.471	293.909	303.641	0	365.537	0	0
98.0994	127.296	451.958	607.282	0	409.137	0	0
113.671	116.396	332.448	233.57	0	122.235	0	0
108.999	68.5139	310.259	46.714	0	260.82	0	0
104.328	120.678	227.341	258.484	0	66.5675	0	0
115.228	113.281	406.801	303.641	0	59.1711	0	0
107.442	80.5817	288.07	280.284	0	84.0852	0	0
115.228	136.638	233.181	222.67	0	356.973	0	0
107.442	174.788	56.8354	288.07	0	270.941	0	0
85.6423	79.8031	435.219	256.927	0	352.301	0	0
87.1995	73.9638	237.074	140.142	0	942.066	0	0
183.742	73.1853	379.551	0	0	390.451	0	0
157.27	213.717	115.617	0	0	362.812	0	0
107.442	73.1853	217.609	214.884	0	260.82	0	0
130.799	123.792	263.545	258.484	0	383.833	0	0
84.0852	65.7889	249.531	224.227	0	397.848	0	0
107.442	180.238	208.656	277.17	0	923.769	0	0
316.098	102.771	178.292	668.01	0	362.034	0	0
112.114	77.0781	239.02	210.213	0	203.206	0	0
175.956	104.328	298.58	224.227	0	298.97	0	0
91.8709	222.281	309.091	295.855	0	412.251	0	0
76.2995	193.085	208.267	216.442	0	376.437	0	0
105.885	126.906	453.515	577.697	0	339.455	0	0
99.6565	87.1995	240.188	298.97	0	360.087	0	0
700.71	86.4209	665.285	225.784	0	208.267	0	0
316.098	82.1388	252.645	317.655	0	404.076	0	0
901.58	69.2924	196.977	392.398	0	419.258	0	0
172.842	76.6888	319.212	250.698	0	135.471	0	0
121.456	114.449	232.792	274.055	0	96.5423	0	0
143.256	129.631	0	214.884	0	375.659	0	0
104.328	111.724	0	239.799	0	120.289	0	0
121.456	82.1388	265.88	239.799	0	61.5068	0	0
152.599	94.5959	236.684	252.256	0	52.164	0	0
126.128	95.3744	292.741	250.698	0	78.6352	0	0
129.242	109.389	233.181	345.684	0	632.586	0	0
121.456	94.2066	158.828	280.284	0	413.03	0	0
94.9851	130.021	274.055	303.641	0	601.832	0	0
102.771	86.4209	198.924	241.356	0	593.268	0	0
118.342	103.939	338.676	278.727	0	179.849	0	0
143.256	77.8567	130.021	157.27	0	158.438	0	0
112.114	181.017	312.595	288.07	0	349.577	0	0
93.428	91.4816	234.738	172.842	0	485.826	0	0
121.456	86.0316	392.787	292.741	0	88.7566	0	0
158.828	139.363	547.722	585.482	0	168.949	0	0
133.913	121.456	235.516	325.441	0	339.455	0	0
193.085	68.5139	184.52	426.655	0	54.889	0	0
135.471	93.8173	93.8173	297.413	0	124.96	0	0
137.028	201.649	330.112	383.055	0	38.9283	0	0
124.571	110.167	258.484	255.37	0	416.144	0	0
90.3137	143.646	266.27	512.297	0	481.933	0	0
168.17	83.6959	226.563	404.855	0	358.141	0	0
85.6423	78.6352	392.787	303.641	0	387.337	0	0
118.342	69.2924	195.031	205.542	0	378.383	0	0
141.699	80.1924	287.291	250.698	0	371.376	0	0
123.013	99.2673	290.016	113.671	0	0	0	0
96.5423	79.4138	349.966	364.369	0	0	0	0
102.771	82.5281	553.172	191.527	0	665.285	0	0
85.6423	90.703	531.761	161.942	0	583.925	0	0
183.742	91.0923	312.595	246.027	0	331.28	0	0
107.442	129.242	41.264	182.185	0	288.459	0	0
141.699	87.1995	236.295	141.699	0	318.045	0	0
63.8425	161.163	270.941	205.542	0	375.269	0	0
107.442	90.3137	386.948	235.127	0	377.605	0	0
105.885	123.013	331.28	222.67	0	678.91	0	0
154.156	92.6494	270.163	246.027	0	199.702	0	0
96.5423	104.717	255.37	334.784	0	265.102	0	0
161.942	82.9174	158.438	235.127	0	450.012	0	0
146.371	81.7495	525.533	238.241	0	619.739	0	0
124.571	80.5817	553.95	216.442	0	450.012	0	0
130.799	99.6565	99.2673	242.913	0	321.937	0	0
172.842	89.1459	254.981	445.34	0	338.287	0	0
104.328	60.7282	287.68	297.413	0	411.473	0	0
108.999	103.16	572.247	625.968	0	80.5817	0	0
121.456	112.114	350.744	110.556	0	502.954	0	0
112.114	131.578	613.9	294.298	0	471.422	0	0
96.5423	217.999	276.002	188.413	0	164.278	0	0
91.8709	62.2853	242.913	284.955	0	474.536	0	0
235.127	103.16	240.966	260.041	0	210.992	0	0
94.9851	115.617	310.648	272.498	0	243.691	0	0
91.8709	73.5746	207.488	216.442	0	352.301	0	0
135.471	99.6565	126.128	263.156	0	358.919	0	0
98.0994	115.228	307.923	0	0	467.14	0	0
96.5423	80.5817	222.281	0	0	309.091	0	0
189.97	58.7818	225.395	0	0	387.726	0	0
147.928	79.8031	293.909	0	0	575.75	0	0
197.756	85.6423	166.224	0	0	411.083	0	0
124.571	104.328	312.595	0	0	519.304	0	0
168.17	88.3673	308.702	0	0	361.255	0	0
121.456	69.2924	239.02	0	0	789.077	0	0
149.485	98.0994	286.123	0	0	409.137	0	0
121.456	73.9638	0	0	0	584.314	0	0
149.485	113.281	0	0	0	305.977	0	0
119.899	62.2853	272.888	0	0	100.824	0	0
138.585	88.3673	327.387	0	0	448.454	0	0
163.499	56.8354	221.892	0	0	309.091	0	0
101.214	95.7637	248.363	0	0	382.666	0	0
112.114	94.9851	189.192	0	0	99.2673	0	0
179.07	89.5352	58.7818	0	0	82.1388	0	0
284.955	63.4532	286.902	0	0	441.058	0	0
129.242	70.071	311.037	0	0	255.37	0	0
135.471	43.2105	326.219	0	0	285.345	0	0
175.956	68.1246	194.642	0	0	285.734	0	0
180.627	83.3066	303.252	0	0	537.99	0	0
118.342	260.041	275.613	0	0	0	0	0
214.884	90.3137	306.366	0	0	0	0	0
165.056	45.1569	302.084	0	0	41.264	0	0
161.942	42.4319	339.455	0	0	443.005	0	0
302.084	110.556	284.955	0	0	47.1033	0	0
126.128	87.5888	356.584	0	0	260.82	0	0
199.313	43.2105	241.745	0	0	165.445	0	0
165.056	43.2105	411.862	0	0	344.127	0	0
62.2853	101.603	325.052	0	0	266.659	0	0
121.456	86.8102	799.977	0	0	369.819	0	0
[truncated: 3,075 more rows]

## Sheet: Figure 3d
Figure 3D: % of Giant cells (PGCC) in CHO-GFP and CHO-PRL3 cells after Cisplatin treatment
Define PGCC:
Control nuclear size:
PGCC cut off:
	Day15 after Cisplatin treatment
	CHO_GFP	CHO-PRL3
	% PGCC	% PGCC
1	0	66.6667
2	33.3333	60
3	36.3636	60
4	60	36.3636
5	46.1538	63.6364
6	0	62.5
7	50	44.4444
8	40	30
9	40	50
10	54.5455	57.1429
11	44.4444	46.1538
12	16.6667	44.4444
13	0	33.3333
14	0	37.5
15	37.5	45.4545
16	27.2727	52.9412
17	25	61.5385
18	33.3333	33.3333
19	12.5	76.4706
20	16.6667	58.3333
21	66.6667	40
22	33.3333	44.4444
23	36.3636	66.6667
24	57.1429	63.6364
25	36.3636	66.6667
26	54.5455
Average	33.0075	52.0668
STD	19.5201	12.8183
% of Giant cells (PGCC) in the population of CHO-GFP and CHO-PRL3 after prolong Cisplatin treatment

## Sheet: Figure 4
Figure 4: Tumor volume of Primary and relapse tumor
B16F0 tumor
Figure 4a iii Tumor volume (cm3)
	Primary	Relapse
1	0.540947	1.31028
2	0.761833	0.298598
3	0.385587	0.996147
4	0.997073	0.796595
5	0.330579	1.99619
6	0.311908	0.969933
7	1.13599	1.50528
8	0.37429	2.14157
Figure 4b iii Tumor volume (cm3)
	Primary	Relapse
1	0.774793	0.116813
2	0.727836	0.004915
3	0.340796	0.008192
4	0.536551	0.001126
5	0.303982	0.001434
6	0.757325	0.009011
7	0.194403	0.015565
8	0.447295	0.01408
SNU-484 tumor
Figure 4c iii Tumor volume (cm3)
	Primary	Relapse
1	0.278649	0
2	0.075947	0.270073
3	0.596238	0.058441
4	0.111085	0.438646
5	0.040167	0
6	0.05005	0.406294
7	0.044432	0
8	0.02822	0.494468
Figure 4d iii Tumor volume (cm3)
	Primary	Relapse
1	0.102311	0
2	0.152143	0
3	0.068275	0
4	0.141607	0
5	0.069388	0
6	0.223468	0
7	0.096465	0
8	0.141607	0

## Sheet: Figure 5
Figure 5: Mean nuclear area of Primary and relapse tumor
Mean nuclear area of Primary and relapse from 4 sets of B16F0 tumors
Mean Nuclear Area (µm2)
mean	primary	relapse
set1	21.774	55.453
set2	28.074	48.286
set3	37.126	56.271
set4	35.067	75.194
Mean nuclear area of Primary and relapse from 4 sets of SNU-484 tumors
Mean Nuclear Area (µm2)
mean	primary	relapse
set1	26.3172	39.1238
set2	16.8748	44.1967
set3	18.9578	43.0325
set4	21.1067	38.1136

## Sheet: Supplementary Figure 1
Supplementary Figure 1
% of PGCC in CHO-GFP and CHO-PRL3 cells
		CHO-GFP			CHO-PRL3
	Set 1	9.61538		Set 1	29.2683
		8.92857			35.4839
		6.17284			30.7692
		7.40741			46.6667
		0			21.7391
	Set 2	10.8108		Set 2	66.6667
		12.1212			30
		5			42.8571
		10.9091			33.3333
		10.2564			50
	Set 3	2.12766		Set 3	45.4545
		0			17.6471
		6.25			33.3333
		4.44444			33.3333
		0			26.9231
		0			30
	mean	5.87774		mean	35.8422

## Sheet: Supplementary Figure 2
Supplementary Figure 2
	Supplementary Figure 2a: Fluorescence Intensity of PRL3 (Green) and SOX2 (Red) in CHO-PRL3-PGCC, CHO-PRL3 and CHO cells															Supplementary Figure 2b &c: Fluorescence Intensity of PRL3 (Green) and OCT4 (Red) in CHO-PRL3-PGCC, CHO-PRL3 and CHO cells
		CHO-PRL3-PGCC				CHO-PRL3				CHO							CHO-SA-PGCC			CHO-SA			CHO
		GFP-PRL3	SOX-2			GFP-PRL3	SOX-2			SOX-2							GFP-PRL3	OCT4		GFP-PRL3	OCT4		OCT4
	No	Cytoplasm	Nucleus	Cytoplasm		Cytoplasm	Nucleus	Cytoplasm		Nucleus	Cytoplasm						Cytoplasm	Nucleus		Cytoplasm	Nucleus		Nucleus
	1	509358	109839	66932		63881	33989	11607		15677	4698					1	1217824	267577		620260	31613		36610
	2	119413	114212	252565		34038	29287	7714		10752	3481					2	481357	69501		202242	34444		35893
	3	92917	58029	14479		29359	22986	6598		11763	13472					3	453024	56331		237663	16118		38377
	4	111063	168512	144569		51832	12718	4734		14496	4941					4	366479	115321		202105	19278		37077
	5	229435	37611	37130		29425	18777	6560		10995	4384					5	2774118	159633		150344	78786		23792
	6	208297	106454	55578		29428	8175	2309		17108	7880					6	1148885	43466		207887	34927		47293
	7	121789	70577	40138		40677	10795	2392		22731	4771					7	1580085	35830		280476	48032		39291
	8					48021	14894	10689		12289	9173					8	903728	59235		96652	34336		33894
	9					18570	17363	2795		16095	13077					9	175471	56077		135556	37680		36448
	10					51161	16937	6784		18782	9775					10				81476	52279		56350
	11					426674	33204	6386		16245	8172					11				59779	48813		23640
	12					139195	27727	6370		27157	31833					12				87652	20730		36141
	13					89979	44489	6560		42496	7882					13				165693	14965		28646
	14					50484	45590	8755		15276	10385					14				318297	30582		14944
	15					50981	18194	3952		12422	3921					15				193837	25196		17772
	16					23613	25286	7260		15171	9612					16				160946	15815		20569
	17					99724	19576	7781		24336	6925					17				142372	13601		16978
	18					32353	23816	8790		20197	11362					18				213077	25903		28492
	19					17440	25092	5115		19439	5914					19				250566	24648		37151
	20					68729	18166	6234		21226	8800					20				91829	45140		41451
	21					54638	12219	5091		24711	5909					21				82841	49555		39409
	22					59649	12366	4303		15217	7703					22				144358	24643		46114
	23					83742	28665	10756		13247	6489					23				136529	19936		33085
	24					28825	18436	8145		12416	9862					24				70890	20881		21336
	25					44246	12933	3141		5473	6747					25				80266	30040		11139
	26					26122	18842	8451		16143	11115					26				132540	24267		9246
	27					20961	16216	11412		17263	6928					27				59283	24355		11629
	28					65325	16487	4715		10096	6741					28				223327	22330		25135
	29					33082	12260	2766		8166	6549					29				170873	27240		17668
	30					47257	17453	7064		9488	7919					30				35869	13865		17112
	31					26521	52938	10294		5242	12160					31				22294	8655		20702
	32					93859	21607	10818		13731	3774					32				59874	21522		19171
	33					203133	52832	26965		23791	4970					33				52434	25882		12359
	34					35688	19162	29127		7202	3860					34				24030	25196		14928
	35					113495	21851	30116		2790	5355					35				9582	24244		21459
	36					59377	33901	36084		1143	9681					36				120937	23857		20362
	37					117908	51934	28349		2852	8832					37				181307	8309		17815
	38					42661	29007	12682		3958	7566					38				136600	11256		22178
	39					26915	68188	28011		3377	9724					39				156848	11787		12872
	40					19141	15157	6343		5071	4804					40				264814	17042		19162
	41					47160	12498	8278		9095	6184					41				75916	18578		9614
	42					35096	8374	4571		11424	5521					42				64768	12800		7260
	43					54992	13536	6098		7453	5513					43				57094	13642		4133
	44					24245	28208	7262		6109	4368					44				74431	15910		11589
	45					24843	31014	9658		5268	6124					45				178974	14362		5205
	46					19624	18015	4405		12737	7229					46				126721	27622		10932
	47					14336	72668	16272		16607	12090					47				29162	21880		16108
	48					23865	87864	22348		10322	8358					48				30687	16491		13768
	49					13610	31550	10224		24204	4337					49				41546	22736		23106
	50					14227	38350	12115		17148	26564					50				15553	18591		16294
	51					26341	45672	9121		13957	8385					51				83018	4992		14514
	52					13965	16436	12031		10080	3385					52				212687	3774		30319
	53					14112	22352	4895		10679	4731					53				98765	5042		20604
	54					29441	23531	6834		32630	4755					54				102130	4189		20304
	55					11221	14769	8421		30355	11188					55				309036	9481		11529
	56					12180	24946	8687		22303	5938					56				55157	9474		11065
	57					10126	9278	6168		14994	3670					57				39009	4079		8636
	58					14244	5323	15132		20919	16516					58				91972	5771		17063
	59					15326	6051	10479		75683	38512					59				123409	2723		15273
	60					7581	3923	9398		7482	11657					60				221986	3225		6521
	61					9325	5102	11451		9247	5065					61				41459	3568		17487
	62					19157	3809	23473		8852	6113					62				25053	4135		11896
	63					21481	9690	8077		8576	6460					63				90944	5067		12858
	64					30529	1750	10388		6352	2697					64				26848	3832		12622
	65					9214	6140	9026		4405	2451					65				14848	5777		6629
	66									10018	7238					66				94220	4652		7737
	67									8685	5178					67				57405	3204		7806
	68									20312	9144					68							7508
	69									16295	8202					69							9105
	70									12845	6420					70							8244
																71							7097
																72							4716
																73							9322
																74							16839
																75							6717
																76							10523
																77							16730
																78							9358
																79							10972
																80							13040
																81							3195
																82							5298

## Sheet: Supplementary Figure 3
	Supplementary Figure 3: Fluorescence Intensity of PRL3 (Green) and gH2AX (Red) in CHO-PRL3-PGCC, CHO-PRL3 and CHO cells
	CHO-PRL3-PGCC			CHO-PRL3			CHO
	GFP-PRL3	gH2AX		GFP-PRL3	gH2AX		gH2AX
	Cytoplasm	Nucleus		Cytoplasm	Nucleus		Nucleus
	693208	163192		67780	22282		610
	497498	104388		81650	4670		3668
	231064	39870		81650	2506		543
	339053	8434		51142	1670		715
	300491	7563		45678	1246		2487
	169838	6685		60833	1242		3468
	202481	1719		67283	4728		6455
	125534	3227		11458	3435		1530
	74915	2818		35320	1192		1735
	59937	2191		86787	2740		586
	66779	3433		35782	4051		2058
	105155	1504		68529	6417		2132
	78726	4069		24787	3098		2654
				25289	2130		943
				37768	3658		8866
				58037	4012		6303
				48096	2115		3382
				24940	679		1719
				13905	4800		1640
				20443	4027		1786
				24078	2091		2097
				184481	19040		49
				25730	3413		16
				45347	6618		1
				160274	4735		0
				28073	1986		0
				41214	812		24
				113025	499		240
				18634	801		0
				24468	5249		83
				16960	1145		0
				62987	1155		0
				40157	1429		90
				25500	1486		0
				28312	1418		0
				42113	1111		4
				45858	848		0
				41615	1707		14
				55136	1252		113
				34672	3866		158
				29283	3973		36
				6024	4399		766
				6968	2053		0
				17867	644		399
				18604	1671		41
				12470	2870		0
				11128	1825		93
				7262	4326		0
				13135	1363		0
				12121	1354		0
				23508	365		0
				13042	391		0
				7984	225		0
				22749	601		0
				15664	1486		0
				22136	294		0
				36363	258
				24452	347
				14714	1063
				5959	1008
				11500	271
				14790	338
				10985	667
				2923	1071
				12894	446
				20243	213
				15069	350
				8728	401
				19492	625
				11278	273
				42521	380
				32176	430
				37209	285
				9645	256
				11754	761
				9663	983
				10701	568
				12665	910
				16835	717
				7196	584
				9718	1490
				8728	1439
				12622	990
				27044	327
				6523	284
				13130	213
				9446	834
				8218	1365
				19750	512
				6193	680
				3482	259
				14469	695
				8319	561
				10260	7452
				20149	4383

## Sheet: Supplementary Figure 4c
Supplementary Figure 4c
Cellular area of CHO-PRL3 cells after cisplatin treatment
	area (µM)	Untreated mononucleated cells	Cisplatin treated PGCC
		Day 0	Day 7	Day 11
	1	267.035	20322.2	25721.8
	2	207.345	20616.7	24451
	3	505.796	28038.7	23561.9
	4	320.442	49165.9	77924.1
	5	263.894	30237.8	40052.2
	6			8172.85
	7			23719

## Sheet: Supplementary Figure 6b
Supplementary Figure 6b
% of PGCC in B16 F0 and SNU-484 under normal cell culture condition
	B16F0	SNU-484
set 1	1.31579	1.13636
set 2	3.125	1.42857
set 3	2.94118	0
set 4	3.125	2.5
mean	2.62674	1.26623
SD	0.878254	1.02774

[truncated: 2 more sheets: Supplementary Figure 7, Supplementary Figure 8]
